# Supplementary material for: microRNA expression in the prefrontal cortex of individuals with schizophrenia and schizoaffective disorder
Source: Genome Biol. 2007 Feb 27;8(2):R27. doi: 10.1186/gb-2007-8-2-r27 (PMC1852419; doi:10.1186/gb-2007-8-2-r27)
Supplement: Additional data file 1 — Tested miRNAs and their expression levels and fold changes [file gb-2007-8-2-r27-S1.xls]

## Sheet: rankInvariantNorm_collapsed
SAM 5% FDR	miRNA	miRNA	1066	1030	1026	1006	1047	1029	1025	1008	1014	1035	1013	1034	1003	1024	1020	1022	1021	1033	1028	1057	1032	1061	1039	1001	1009	1060	1036	1037	1038	1040	1043	1052	1016	1042	1044	1065
			Control	Control	Control	Control	Control	Control	Control	Control	Control	Control	Control	Control	Control	Control	Control	Control	Control	Control	Control	Control	Control	Schizoaffective	Schizoaffective	Schizophrenia	Schizophrenia	Schizophrenia	Schizophrenia	Schizophrenia	Schizophrenia	Schizophrenia	Schizophrenia	Schizophrenia	Schizophrenia	Schizophrenia	Schizophrenia	Schizophrenia
			1	1	1	1	1	1	1	1	1	1	1	1	1	1	1	1	1	1	1	1	1	2	2	2	2	2	2	2	2	2	2	2	2	2	2	2
1	hsa-miR-29b	hsa-miR-29b	8.5607	8.121	7.7115	8.4073	8.0765	8.8579	9.2268	9.1389	8.791	8.1075	8.061	8.4451	8.9378	8.7942	9.5431	9.3927	9.2607	10.1985	9.9656	9.9339	9.618	8.7792	7.6447	8.2153	10.0304	8.3311	8.7376	7.5023	7.9796	8.51	8.5615	7.5853	9.7731	7.9682	7.4888	7.1922
1	hsa-miR-24	hsa-miR-24	9.1121	8.9756	8.926	9.0606	8.4374	9.1701	8.6637	9.5396	10.0124	9.0663	9.6276	9.2844	9.7716	9.9805	9.4369	9.82	8.5083	9.0474	8.8924	9.154	9.5482	8.8905	8.8749	8.6134	9.8497	8.6677	8.8611	8.1279	8.5675	8.7397	9.0281	9.676	9.5597	8.999	8.6124	8.0762
1	hsa-miR-7	hsa-miR-7	7.51799	7.5142	6.80736	6.7011	6.59423	7.21794	7.50651	6.91284	7.59306	7.24971	6.12014	7.21052	6.66969	6.7797	7.39033	6.85073	8.31006	8.33629	8.40977	8.44345	7.61089	6.91837	6.61158	6.99133	7.23669	6.31536	7.5823	7.12509	6.66408	7.41673	7.25068	6.18982	7.12806	7.03116	6.12928	6.84579
1	hsa-miR-30b	hsa-miR-30b	9.2108	8.987	8.7187	9.002	8.292	9.6207	9.4983	10.0081	9.7118	8.9663	8.2925	9.4579	9.4036	9.9906	9.7914	9.8843	9.3643	9.3749	9.4684	9.4197	9.5003	8.7149	8.1133	8.4628	9.8619	8.4764	9.2643	8.844	8.903	8.9429	8.9395	7.9523	9.9967	8.681	8.0395	6.708
1	hsa-miR-29a	hsa-miR-29a	9.9175	9.6903	9.5037	9.9634	9.4923	9.9749	10.0948	9.9719	10.0045	9.6363	9.5787	9.9378	10.0208	9.9923	9.982	9.9042	9.7523	10.4581	10.0945	10.4237	9.8534	9.7297	9.6071	9.4947	9.9725	9.4308	9.9796	9.8045	9.6297	9.391	9.5807	9.7495	10.0512	9.7037	9.5309	8.8377
1	hsa-miR-92	hsa-miR-92	7.5436	7.3435	7.1736	7.4117	6.9537	7.5353	7.2871	7.6363	7.2162	7.4279	7.3713	7.6301	7.5337	7.1837	7.3211	8.1766	8.0708	8.082	7.84	8.0618	8.0793	7.4745	7.3117	7.5628	7.2077	7.0165	7.0124	6.7009	6.8658	7.4986	7.6156	7.1409	7.6044	7.1085	6.7859	6.8549
1	hsa-miR-212	hsa-miR-212	7.5685	7.5318	7.6115	7.4735	8.1473	7.3553	7.1222	7.6222	7.4663	7.5468	8.3962	7.449	7.5083	7.5685	7.574	6.9757	7.4781	7.2413	8.0556	7.6143	7.5032	7.5801	7.6017	7.1533	7.3591	6.6337	7.5099	7.2793	7.3952	7.009	7.2783	7.2361	7.5729	7.162	7.2846	7.4502
1	hsa-miR-195	hsa-miR-195	8.5319	8.0997	7.7585	8.4912	7.543	8.7779	8.3007	9.0019	9.1037	8.2191	8.277	8.1632	8.6324	8.051	7.818	9.7976	8.7071	9.0328	8.9601	9.004	9.2127	8.3421	7.6908	8.3356	8.9491	8.1339	8.1926	7.5731	7.97	8.4913	8.5969	7.7086	9.0242	8.0595	7.3788	6.8329
1	hsa-miR-9*	hsa-miR-9*	9.2116	9.2302	8.4448	8.9408	8.3956	9.2185	9.1103	9.0697	8.4905	9.0119	8.064	9.0273	8.4989	8.4767	9.0561	9.0566	9.9659	9.8893	9.6917	9.8138	9.917	9.2407	8.2814	8.736	9.088	8.6385	9.2157	7.9322	8.7735	9.0607	9.3246	8.2183	9.1778	9.01	8.0197	8.0046
1	hsa-miR-30a*	hsa-miR-30a*	8.1617	8.0554	8.0393	8.3965	8.1086	8.2687	7.9647	8.5773	8.6508	8.122	8.1187	8.5461	7.9764	8.7333	7.9752	7.9806	8.603	8.751	8.5809	8.7864	8.5556	7.8477	7.5572	7.9754	8.4756	8.0433	8.2958	7.5285	8.229	8.0836	8.2534	7.6678	8.9193	7.6204	7.604	7.2836
1	hsa-miR-30d	hsa-miR-30d	8.8559	8.6475	8.399	8.7809	8.3526	8.9475	8.511	9.4416	9.8027	8.712	8.443	9.1508	8.7993	9.7315	9.1259	8.7975	8.7256	8.9084	9.0618	9.007	9.3416	8.586	7.7495	8.0941	9.8537	8.4377	8.8323	8.0895	8.9663	8.4326	8.7405	7.6867	9.8512	8.412	8.1175	7.7261
1	hsa-miR-26b	hsa-miR-26b	8.3843	8.1871	7.8046	8.4444	8.1446	8.9165	8.3886	9.6319	9.036	8.8108	8.8227	9.1023	9.6688	9.3735	8.8738	9.5751	9.0354	9.158	9.4141	9.1199	9.4308	8.3157	8.9473	8.7203	8.6564	8.1257	8.309	7.8435	8.1965	8.5602	8.626	7.8188	9.1422	8.0902	7.3785	7.1185
1	hsa-miR-106b	hsa-miR-106b	6.8468	8.0172	6.6316	6.9217	6.3314	6.6587	6.5497	6.5205	6.5158	6.4939	6.3789	7.0888	6.338	6.4089	6.4606	6.7391	6.3015	7.5249	7.229	6.6056	6.3605	7.548	6.2188	6.8829	8.1854	7.554	7.3674	8.0472	7.9306	6.6852	7.861	6.5224	8.1632	8.1199	7.8515	7.4172
1	hsa-miR-29c	hsa-miR-29c	9.9782	9.8021	9.5547	9.9169	9.5191	9.9833	10.29	9.9716	10.0053	9.6439	9.6801	9.9761	10.0065	9.9864	9.9532	9.6193	10.086	10.3439	10.2713	10.3732	10.1737	10.0184	9.5084	9.3902	10.0616	9.4246	9.9717	9.8312	9.6902	9.409	9.7327	9.5909	10.1196	9.7666	9.3729	8.8543
1	hsa-miR-20b	hsa-miR-20b	7.5671	7.4003	7.3943	7.6991	7.598	7.5654	7.5209	7.935	7.8435	7.4996	7.6435	7.5454	7.6005	7.5881	7.4742	8.3443	7.4272	7.655	7.6532	7.8077	7.6393	7.1165	7.3413	7.8293	7.096	7.416	7.2088	6.9706	7.1134	7.5321	7.633	7.0483	7.8807	7.521	7.2446	6.8167
1	hsa-miR-30e	hsa-miR-30e	6.2358	6.263	6.181	6.2869	6.2095	6.2101	6.2854	6.1594	6.1498	6.4632	6.2978	6.6188	6.39	6.4377	6.4732	6.5578	6.5973	6.432	6.7002	6.7715	6.6428	6.2288	6.0801	6.3115	6.2914	6.2484	6.2459	6.1414	6.3512	6.3345	6.3022	6.2753	6.1861	6.2186	6.1792	6.2081
0	hsa-miR-149	hsa-miR-149	7.5347	7.4827	7.3145	7.4641	7.3267	7.5688	7.4901	7.9476	7.3926	7.5119	6.6915	7.4489	7.5172	7.5564	7.5666	6.94	6.8901	6.8504	7.1115	7.0405	7.1388	6.7439	7.3817	7.371	7.57	7.2648	7.6114	7.4473	7.7828	7.5187	7.5551	6.711	7.578	7.5699	7.4493	6.4732
0	hsa-miR-525	hsa-miR-525	6.2187	6.2074	6.2837	6.2278	6.3056	6.2385	6.2854	6.4385	6.3011	6.1116	6.1359	6.1825	6.1699	6.2158	6.3727	6.3358	6.0795	7.236	6.1293	6.2047	6.1591	6.3359	6.3231	6.2479	6.2201	7.1526	6.2459	6.4836	6.2191	6.2854	6.2655	6.2199	6.2459	6.2182	6.4226	6.6648
0	hsa-miR-331	hsa-miR-331	7.3112	7.2043	7.1948	7.3695	7.1168	7.1941	7.3093	7.3363	7.0317	7.1426	6.9239	7.1344	6.8597	6.9564	6.8124	6.9022	6.7042	6.6078	6.7614	6.7179	6.6908	6.9422	7.0421	7.3661	7.2691	6.8263	7.232	7.3648	7.4337	7.1491	7.3049	7.4627	7.3234	7.2139	7.4207	6.9399
0	hsa-miR-491	hsa-miR-491	7.8777	8.2346	7.9645	7.878	8.0393	7.452	7.878	7.7665	7.5657	7.878	9.4345	7.6567	7.878	7.878	7.878	7.499	8.065	8.09	7.767	7.4245	7.8798	8.0371	7.878	7.6405	7.8779	7.2319	7.7253	7.878	7.8241	7.2888	7.4232	8.4592	7.878	7.8881	8.0585	10.3383
0	hsa-miR-126	hsa-miR-126	8.7751	8.5847	7.7155	8.4993	8.088	9.1076	8.4096	9.0595	8.2519	8.4715	8.0976	9.1205	8.8719	8.7778	8.9193	8.9598	9.0344	9.1437	9.4386	9.2223	9.0855	8.2529	9.0163	8.8508	9.8908	8.2328	9.2557	7.8343	8.5157	8.6333	8.8241	8.7373	8.9365	8.8683	7.8724	7.1964
0	hsa-miR-151	hsa-miR-151	6.184	6.3154	6.2611	6.3578	6.4658	6.2172	6.3558	6.1423	6.4461	6.3376	6.762	6.3435	6.5059	6.1733	6.2879	6.7958	6.1998	6.9379	6.3136	6.3922	6.7432	6.371	6.2188	6.6803	6.1699	6.2786	6.1699	6.3105	6.3098	6.5597	6.5998	6.6781	6.2853	6.3673	6.4301	6.1926
0	hsa-miR-339	hsa-miR-339	6.9789	6.8588	6.993	7.0859	6.47	7.0495	6.9065	6.3658	6.9127	7.0333	7.74	6.907	7.9961	6.6732	7.0818	7.9317	6.7171	7.6519	7.4863	7.6286	7.7829	7.494	7.6826	7.6608	6.8833	7.3724	6.6004	6.7113	7.1915	7.2954	7.2946	9.3591	6.7699	6.9039	7.4289	7.2433
0	hsa-miR-17-3p	hsa-miR-17-3p	7.7991	7.8394	7.7519	7.9658	7.9299	8.1378	7.7599	8.7587	8.1355	7.7849	8.2174	7.9101	8.3349	7.9747	7.5726	8.5686	7.5209	7.2023	8.3312	7.4591	7.5959	7.5377	7.7714	8.0041	7.772	8.047	8.5289	7.8768	8.3156	8.0834	8.0608	7.6241	8.661	7.9323	8.3115	7.5018
0	hsa-miR-525*	hsa-miR-525*	6.08013	6.12928	6.2723	6.18982	6.23472	6.17326	6.2854	6.03338	6.49982	6.03338	6.06062	6.24069	6.28914	6.48654	6.1479	6.3899	6.03338	7.73157	6.12928	6.15588	6.2516	6.20945	6.38719	6.24793	6.35512	7.92745	6.16993	6.51083	6.30842	6.2854	6.17326	6.33778	6.16993	6.23125	6.57872	6.32193
0	hsa-miR-1	hsa-miR-1	6.5783	6.7534	6.5623	6.6184	6.5548	6.8875	6.4453	6.4919	6.543	6.3907	6.4057	6.3462	6.4487	6.2255	6.2338	6.5082	6.5142	6.3962	6.423	6.909	6.4173	6.5961	6.2881	6.7555	6.7075	6.3706	6.7383	6.3198	6.7019	6.8954	6.9363	6.7673	6.7237	7.0202	6.3895	6.3188
0	hsa-miR-126*	hsa-miR-126*	6.0801	6.1293	6.1699	6.2047	6.2425	6.2858	6.3486	6.4793	6.2002	6.2655	6.074	6.1981	6.2416	6.25	6.0801	6.1961	6.1781	6.4102	6.3143	6.1796	6.1047	6.2095	6.7376	6.3239	6.2702	6.2029	6.3515	6.2148	6.2299	6.2889	6.2986	6.2023	6.2184	6.2182	6.2663	6.204
0	hsa-miR-373*	hsa-miR-373*	7.3314	6.8663	7.4093	7.2739	6.9306	7.4093	7.4093	6.9661	6.9044	6.7206	7.4094	6.7177	7.4093	7.0196	7.4093	7.5706	7.3057	6.9267	6.8871	6.6856	6.9246	7.0261	7.3321	7.0364	7.2916	6.8896	6.9087	7.4093	6.8438	6.403	6.639	10.0228	6.8578	6.8942	7.5322	7.7506
0	hsa-miR-127	hsa-miR-127	7.754	7.8158	7.579	7.5916	8.0039	7.823	7.6957	8.9426	7.3918	7.8775	7.2973	8.4137	7.5999	7.838	8.0249	7.2614	7.3034	7.2479	7.713	7.4259	7.6544	6.9821	7.4634	7.7186	8.1126	8.0745	8.378	7.8673	8.2442	7.7427	7.7875	6.7597	8.5175	7.8568	7.7076	7.2516
0	hsa-miR-519e*	hsa-miR-519e*	6.3111	6.1293	6.2414	6.2869	6.2095	6.1733	6.2854	6.2107	6.2588	6.1452	6.2755	6.0696	6.205	6.2037	6.1478	6.1733	6.2511	6.2616	6.1293	6.2833	6.144	6.2827	6.6821	6.2479	6.1699	6.4076	7.4649	6.1489	6.2445	6.2854	6.1733	6.2785	6.1875	6.2182	6.203	6.17
0	hsa-miR-150	hsa-miR-150	7.3421	7.3729	7.4119	7.3366	7.1946	7.479	7.0694	7.4349	7.0295	7.244	6.5608	7.1892	6.88	6.9623	6.8603	6.7567	6.9937	6.2809	6.6859	6.9111	6.7435	6.9734	6.8073	7.2914	7.4324	6.68	7.5148	7.1496	7.1256	7.3711	7.4323	6.5014	7.159	7.2453	6.8829	6.4732
0	hsa-miR-181c	hsa-miR-181c	7.9835	7.7917	7.995	7.9976	7.6515	8.4358	7.717	8.1692	8.5882	8.7427	9.9929	9.188	9.9058	8.1097	8.1683	9.8314	7.4244	7.4991	8.2789	7.8074	7.838	7.5707	9.1072	8.2548	7.7786	8.3949	8.0928	8.9376	8.4886	8.1791	8.2575	9.996	8.3798	8.5146	8.8702	7.3997
0	hsa-miR-132	hsa-miR-132	8.3357	7.8224	8.0457	7.8943	7.5565	8.3209	7.7061	8.5029	7.5764	8.6041	7.9813	8.8631	7.5113	7.6996	7.7926	7.3599	8.1308	6.9307	7.4272	8.0724	7.6658	7.5811	7.604	7.9045	7.5521	7.4797	8.5289	7.4908	8.5343	8.0159	8.3044	7.0433	7.5638	8.4071	7.0112	7.2176
0	hsa-miR-146b	hsa-miR-146b	6.88	6.7376	6.5617	6.6944	6.4338	6.8799	6.478	6.742	6.6712	6.8636	6.2664	7.1529	6.3877	6.7329	6.7347	6.4096	6.7881	6.454	6.3724	6.9228	7.0576	6.6455	6.2814	6.8201	6.6207	6.2473	6.5288	6.4816	6.5093	7.1235	7.1412	6.2099	6.5911	6.8812	6.3524	6.3252
0	hsa-miR-let-7g	hsa-miR-let-7g	10.2754	10.3436	10.4325	10.44	10.3336	10.4348	10.44	10.44	10.44	10.44	10.4253	10.4212	10.44	10.44	10.44	10.44	10.5061	10.5883	10.4132	10.44	10.4387	10.4388	10.4389	10.7013	10.4084	10.2706	10.44	10.44	10.2915	10.3906	10.475	10.44	10.4376	10.5176	10.1352	10.44
0	hsa-miR-506	hsa-miR-506	7.5864	7.424	7.5062	7.1816	7.8659	6.5222	7.568	7.7122	7.3996	7.5423	8.2312	7.2308	7.4125	7.5507	8.2312	6.6444	7.9129	7.6232	7.9708	7.4549	7.5779	7.1803	7.592	7.0714	8.2313	6.6481	7.589	7.1204	7.271	7.0029	7.2085	7.1902	7.4356	7.3397	6.4073	8.2312
0	hsa-miR-let-7e	hsa-miR-let-7e	10.3165	10.396	10.3194	10.3193	10.5273	10.3194	10.3191	10.3191	10.3191	10.3191	10.3215	10.318	10.3191	10.3191	10.3191	10.3191	10.6608	10.7398	10.4514	10.3191	10.3196	10.3191	10.3191	10.6702	10.3388	10.4915	10.3191	10.3191	10.4597	10.7389	10.4856	10.3191	10.3168	10.4364	10.4771	10.3191
0	hsa-miR-99a	hsa-miR-99a	9.9383	9.8291	9.9382	9.9384	9.9101	9.9393	9.9384	9.9385	9.9385	9.9384	9.9386	9.9406	9.9384	9.9385	9.9384	9.9384	9.8971	9.7901	9.7637	9.9384	9.9385	9.9385	9.9384	9.8768	9.9393	9.779	9.9384	9.9384	9.8311	9.8107	9.8898	9.9384	9.9386	9.7504	9.717	9.9384
0	hsa-miR-let7c	hsa-miR-let7c	10.2254	10.2639	10.2127	10.2122	10.4715	10.2124	10.3051	10.2122	10.2726	10.2122	10.2134	10.2126	10.2122	10.2122	10.2122	10.2122	10.2491	10.5452	10.6456	10.2122	10.2122	10.2123	10.2729	10.4063	10.2424	10.402	10.2664	10.2122	10.348	10.5239	10.3021	10.3384	10.213	10.3183	10.5242	10.2122
0	hsa-miR-let-7f	hsa-miR-let-7f	10.3979	10.5269	10.3764	10.3756	10.4883	10.3754	10.3755	10.3755	10.3756	10.3756	10.3739	10.3768	10.3756	10.3756	10.3756	10.3755	10.6208	10.668	10.7918	10.3756	10.3755	10.3758	10.3755	10.7951	10.3699	10.4412	10.3756	10.3756	10.3525	10.7074	10.653	10.3756	10.3736	10.4495	10.2623	10.3756
0	hsa-miR-493	hsa-miR-493	6.1577	6.4277	6.2313	6.1898	6.5265	6.317	6.3136	6.1721	6.2766	6.2123	6.3403	6.1291	6.4651	6.2381	6.2185	6.2506	6.3152	6.1699	6.1511	6.2414	6.144	6.4398	6.1135	6.3532	6.1699	6.2222	6.2706	6.3198	6.2191	6.2854	6.215	6.3261	6.6061	6.4249	6.2369	7.9248
0	hsa-miR-199a*	hsa-miR-199a*	6.3779	6.2604	6.3178	6.5025	6.3439	6.371	6.2854	6.3477	6.3753	6.2329	6.2675	6.2878	6.2535	6.6802	6.1889	6.3115	7.0084	6.2214	6.1873	6.5413	6.1395	6.3135	6.1468	6.4178	6.3035	6.2507	6.4491	6.2468	6.3483	6.448	6.2904	6.336	6.3098	6.2182	6.3752	6.5152
0	hsa-miR-369	hsa-miR-369	6.6006	6.403	6.3855	6.2391	6.3377	6.3275	6.4049	6.5749	6.3168	6.4667	6.5508	6.846	6.5083	6.2476	6.3246	6.4692	6.338	6.4709	6.3466	6.2638	6.3473	6.4448	6.1999	6.2637	6.3467	7.107	6.4104	6.7101	6.5624	6.3243	6.3533	6.2627	6.3064	6.4764	6.6551	6.8119
0	hsa-miR-367	hsa-miR-367	6.234	6.3172	6.4395	6.2311	6.3033	6.1977	6.3206	6.1141	6.2175	6.2346	6.2724	6.2438	6.2839	6.2178	6.1781	6.2557	6.5035	6.3248	6.1848	6.2315	6.21	6.2095	6.6311	6.2779	6.2618	7.1071	6.2096	6.4747	6.4223	6.2854	6.1736	6.305	6.2749	6.5906	6.2898	6.7256
0	hsa-miR-9	hsa-miR-9	8.9039	8.8904	8.3567	8.422	8.017	8.5463	8.998	8.223	8.404	8.8592	8.1777	8.3268	8.0223	8.5332	8.7643	8.1282	9.3519	9.4099	9.3328	9.2815	9.1496	8.5417	7.7802	8.4646	8.8341	8.1704	9.0162	7.9795	8.5623	8.7451	8.7537	7.8932	8.6753	8.8438	8.5916	7.7924
0	hsa-miR-520d*	hsa-miR-520d*	6.4634	6.6199	6.5885	6.5216	6.5087	6.2008	6.3855	6.3088	6.4247	6.3682	6.7087	6.3896	6.3402	6.3549	6.2888	6.2816	6.87	6.7503	6.3462	6.2689	6.505	6.6197	6.7351	6.3259	6.4034	7.5552	6.1699	6.7155	6.2763	6.3963	6.3071	7.0368	6.411	6.3435	6.2767	7.9225
0	hsa-miR-199a	hsa-miR-199a	6.2417	6.1396	6.2255	6.2311	6.212	6.2543	6.2854	6.1955	6.2094	6.3477	6.1931	6.2922	6.284	6.505	6.2009	6.2037	6.2779	6.1699	6.1667	6.1233	6.3118	6.2704	6.225	6.2479	6.361	6.2588	6.2459	6.1633	6.2349	6.355	6.2254	6.2303	6.209	6.2271	6.2384	6.3264
0	hsa-miR-140	hsa-miR-140	6.2342	6.2415	6.1699	6.246	6.2095	6.2385	6.5128	6.155	6.2343	6.1986	6.1817	6.2704	6.2652	6.3281	6.1942	6.4201	6.3542	6.1699	6.4003	6.4305	6.2536	6.2288	6.1137	6.4881	6.1943	6.1699	6.1945	6.1684	6.2191	6.3898	6.3826	6.1799	6.2654	6.2182	6.1302	6.1598
0	hsa-miR-137	hsa-miR-137	6.7978	6.5034	6.3547	6.5702	6.4266	6.4486	6.6386	6.5414	6.2995	6.3014	6.1887	6.4546	6.3103	6.1802	6.3579	6.3419	7.0423	7.1436	7.4094	7.082	6.5239	6.6529	6.1494	6.5777	6.7433	6.2837	6.7632	6.1498	6.3098	6.8991	6.7953	6.2906	6.4552	6.3656	6.4589	6.3298
0	hsa-miR-let7d	hsa-miR-let7d	10.327	10.4807	10.3727	10.3585	10.7384	10.2809	10.325	10.329	10.4408	10.2804	10.3239	10.3473	10.3205	10.4451	10.3903	10.4497	10.6936	10.9158	10.8065	10.2804	10.2862	10.329	10.357	10.6996	10.3268	10.5999	10.2804	10.2804	10.5364	10.9789	10.6328	10.5947	10.2845	10.5833	10.7509	10.3099
0	hsa-miR-204	hsa-miR-204	6.7089	6.8755	6.4624	7.1314	6.7668	7.3447	7.0041	7.8807	6.6906	7.094	6.3909	6.895	6.4571	7.5688	6.7407	6.8443	7.2251	6.9171	6.9194	7.1408	6.8448	6.6863	6.8311	7.2343	6.9347	6.8157	7.1828	7.074	6.8676	7.1364	7.1913	6.6692	7.0949	7.0872	6.5816	6.3571
0	hsa-miR-153	hsa-miR-153	6.4171	6.3047	6.4397	6.4149	6.2548	6.5068	6.4695	6.3287	6.3691	6.4424	6.3045	6.4063	6.3516	6.3194	6.3777	6.6104	6.3453	6.2463	6.5442	6.5019	6.33	6.2766	6.0914	6.6127	6.4261	6.2833	6.6287	6.5134	6.4034	6.7126	6.5776	6.1699	6.4337	6.3253	6.7139	6.2298
0	hsa-miR-520e	hsa-miR-520e	6.6499	6.6627	6.6434	6.3605	6.473	6.2172	6.3345	6.2174	6.2979	6.2522	6.6681	6.1852	6.2906	6.3483	6.3533	6.4501	6.4832	6.1736	6.3197	6.2904	6.3714	6.7719	6.424	6.4083	6.375	7.5742	6.2559	6.6711	6.4262	6.3898	6.3312	6.5131	6.4029	6.5185	6.2928	7.5684
0	hsa-miR-193b	hsa-miR-193b	6.1611	6.3733	6.181	6.1898	6.3151	6.2766	6.2854	6.3129	6.1585	6.1246	6.2626	6.2504	6.1699	6.2037	6.1572	6.1889	6.1763	6.2046	6.1382	6.1683	6.2482	6.2288	6.1494	6.2479	6.1699	6.1699	6.2827	6.2281	6.3337	6.3035	6.1733	6.2191	6.2574	6.3147	6.1293	6.2358
0	hsa-miR-let7i	hsa-miR-let7i	9.412	9.2915	9.3533	9.3982	9.2667	9.5707	9.3624	9.9522	9.6172	9.4877	9.4601	9.1071	9.8896	9.7859	9.3805	9.9352	9.0244	9.139	9.3553	9.2783	9.3145	9.1522	9.3263	9.2562	9.7356	8.9934	9.7229	9.2772	9.3294	9.154	9.2889	9.5542	9.8637	9.4916	9.4038	9.2087
0	hsa-miR-33	hsa-miR-33	6.1368	6.3392	6.2718	6.2514	6.4338	6.3488	6.3405	6.3129	6.1755	7.903	9.0838	7.3109	7.2731	7.0618	7.1445	6.532	6.4413	6.5562	6.7092	6.5936	7.0949	6.2307	6.4149	6.5799	6.3039	6.368	6.3237	6.4765	6.5044	6.2854	6.2781	6.9542	6.2843	6.2701	6.5005	6.5998
0	hsa-miR-346	hsa-miR-346	6.5284	6.3818	6.3384	6.1898	6.3056	6.2008	6.3765	6.3238	6.1926	6.348	6.4848	6.3387	6.3309	6.2262	6.2184	6.259	6.4939	6.2653	6.3047	6.2358	6.2868	6.3057	6.1494	6.2549	6.2699	7.1224	6.3237	6.3769	6.3836	6.2854	6.2454	6.3655	6.3064	6.2687	6.5176	6.7504
0	hsa-miR-let7b	hsa-miR-let7b	10.2655	10.4343	10.2565	10.364	10.5302	10.3585	10.2901	10.2734	10.2638	10.2843	10.2756	10.2653	10.2472	10.259	10.302	10.2433	11.0101	10.7175	10.8316	10.2951	10.2738	10.2555	10.4479	10.755	10.5294	10.5618	10.2525	10.4623	10.58	10.6687	10.5745	10.478	10.3483	10.6281	10.7026	10.3564
0	hsa-miR-98	hsa-miR-98	7.9736	8.1732	8.0436	8.0369	8.3793	8.0372	8.0759	8.0851	8.0168	8.033	8.3076	8.0597	8.0656	8.0936	8.0759	8.0198	8.1088	8.0342	8.0727	7.9778	8.0942	8.0688	8.199	8.1113	8.0601	8.0535	8.0427	8.6001	8.2142	8.1295	8.1592	8.0182	8.0583	8.1184	8.3425	8.0081
0	hsa-miR-154*	hsa-miR-154*	6.2734	6.2947	6.383	6.2842	6.2095	6.2965	6.3345	6.1555	6.1921	6.2413	6.3452	6.2872	6.2524	6.1733	6.4218	6.3047	6.1391	6.4469	6.2073	6.2643	6.3419	6.2095	6.3699	6.2479	6.2116	6.2952	6.359	6.2081	6.26	6.2854	6.357	6.2269	6.2762	6.7984	6.432	6.1926
0	hsa-miR-453	hsa-miR-453	7.2897	7.1808	7.3299	6.6307	7.5224	6.557	7.0006	7.5041	7.046	6.5837	7.5262	6.5333	6.715	6.855	6.987	6.4298	6.9666	6.923	6.9583	6.489	7.0241	6.8571	6.5073	6.5724	6.8863	6.5648	6.7376	6.4868	6.6476	6.5358	6.5828	7.0837	7.3427	7.0469	6.2806	7.1909
0	hsa-miR-376b	hsa-miR-376b	6.598	6.4619	6.5005	6.3933	6.5641	6.2385	6.3136	6.4141	6.217	6.3292	6.2675	6.1731	6.1699	6.2382	6.2439	6.2189	6.2929	6.6219	6.1826	6.2452	6.3096	6.3217	6.1243	6.2685	6.3127	6.5238	6.2806	6.4255	6.2191	6.3175	6.3465	6.2822	6.4474	6.7539	6.6137	6.3403
0	hsa-miR-106a	hsa-miR-106a	7.6609	7.6055	7.505	7.911	7.3786	8.0291	7.5371	7.8833	8.1418	7.5643	8.2546	7.6149	8.1272	7.6049	7.5789	9.1202	7.6083	8.3712	8.307	8.2113	8.2542	7.5629	7.5838	8.0489	7.5909	7.5224	7.7453	7.5433	7.8389	8.1147	8.0373	7.5546	7.8106	7.4863	7.4596	6.9729
0	hsa-miR-422b	hsa-miR-422b	7.5542	7.4424	7.5922	7.5921	7.9304	7.1221	7.5924	7.5768	7.5924	7.2767	8.4856	7.1071	7.5924	7.5924	7.5924	6.8448	7.4939	7.3123	7.4019	6.8963	7.4931	7.5861	7.5023	7.1159	7.5911	7.3179	7.4835	7.4277	6.9563	7.0665	7.2993	7.9332	7.5909	7.3636	7.568	8.0678
0	hsa-miR-134	hsa-miR-134	8.6008	8.4079	8.1518	8.5209	8.3481	8.8241	8.6568	9.6028	8.6568	8.5842	8.4078	9.05	9.1845	8.7808	8.9482	9.1077	8.035	8.0301	9.0876	8.3194	8.1229	7.8068	9.4053	8.3174	9.2668	8.4492	9.5863	9.362	9.3176	8.5532	8.5855	9.1119	9.7674	8.9785	9.0741	7.3788
0	hsa-miR-let7a	hsa-miR-let7a	9.6835	9.7723	9.6742	9.771	9.7321	9.7197	9.5016	10.2185	10.3042	9.7168	10.2114	9.9638	10.2034	10.2739	10.3176	10.3125	9.7218	10.0796	10.168	9.505	9.8907	9.4915	9.7402	9.7259	10.3494	9.7906	9.7014	9.718	9.8289	10.0616	9.8251	10.6344	10.3296	9.8184	9.8055	9.1001
0	hsa-miR-324-3p	hsa-miR-324-3p	6.3539	6.3306	6.2981	6.218	6.2525	6.4968	6.4031	6.3434	6.2938	6.2876	6.2297	6.4914	6.4283	6.2955	6.201	6.2028	6.1826	6.1699	6.3773	6.2195	6.2635	6.2095	6.2501	6.305	6.4512	6.2979	6.4615	6.1695	6.3444	6.4782	6.3953	6.4023	6.2913	6.2919	6.4135	6.7397
0	hsa-miR-409-5p	hsa-miR-409-5p	6.1538	6.1854	6.1699	6.1898	6.3258	6.1733	6.2854	6.1152	6.1585	6.1425	6.2288	6.2328	6.1699	6.3245	6.1942	6.1733	6.1222	6.4111	6.1562	6.2653	6.1659	6.2095	8.1401	6.2479	6.2152	6.3391	6.4011	6.3419	6.2191	6.2854	6.2071	6.1699	6.1875	6.3838	6.1293	6.182
0	hsa-miR-18a*	hsa-miR-18a*	6.1797	6.2826	6.3265	6.2311	6.407	6.3102	6.4776	6.3126	6.2595	6.1935	6.4235	6.1987	6.2981	6.5712	6.1828	6.1732	6.169	6.2212	6.183	6.1945	6.2482	6.2095	8.0136	6.2479	6.2871	6.1699	6.2088	6.4816	6.2929	6.2889	6.2042	6.2539	6.4887	6.2356	6.2437	6.3006
0	hsa-miR-510	hsa-miR-510	6.2336	6.2527	6.5784	6.3583	6.4341	6.2766	6.2854	6.3608	6.2683	6.0736	6.1263	6.6032	6.2761	6.2865	6.2976	6.3884	6.291	6.4356	6.1562	6.3179	6.1642	6.2403	7.9369	6.2479	6.1822	6.6313	6.1699	6.3198	6.2299	6.2854	6.1942	6.374	6.2439	6.3293	6.2889	6.4194
0	hsa-miR-30e-3p	hsa-miR-30e-3p	6.2565	6.4873	6.1971	6.1898	6.2324	6.222	6.3452	6.1415	6.1755	6.1369	6.047	6.256	6.1699	6.3056	6.2759	6.2694	6.2934	6.5663	6.1873	6.5986	6.375	6.2095	6.1965	6.3308	6.2369	6.4051	6.1699	6.2922	6.2763	6.3628	6.2231	6.2023	6.1861	6.6407	6.3582	6.2031
0	hsa-miR-200b	hsa-miR-200b	6.28892	6.14996	6.24571	6.20401	6.46588	6.17326	6.2854	6.35755	6.31868	6.15229	6.35505	6.35762	6.34632	6.2028	6.42626	6.30691	6.21185	6.16993	6.19215	6.05881	6.08013	6.35754	6.45644	6.24793	6.16993	6.18633	6.26127	6.29614	6.33344	6.3357	6.17326	6.16993	6.41796	6.28287	6.33372	6.79144
0	hsa-miR-130b	hsa-miR-130b	7.5995	7.5649	7.5971	7.5793	7.4824	7.5429	7.1263	7.4795	7.1231	7.2553	7.5661	7.1998	7.5892	7.3188	7.5014	7.4968	7.4538	6.8142	7.2656	7.1769	7.2867	7.5408	7.4826	7.5795	7.5099	7.3877	7.5784	7.4908	7.3536	7.4239	7.4155	9.8148	7.5819	7.6255	8.255	9.3369
0	hsa-miR-99b	hsa-miR-99b	9.4157	9.0036	9.2127	9.2537	8.8651	9.2512	9.2428	9.8541	10.0023	9.4152	10.0012	9.4345	9.7861	9.9253	9.4459	9.7553	9.0986	9.3605	9.1389	9.2685	9.648	9.0905	9.2938	8.8476	9.8545	9.1807	9.458	9.3677	9.0756	9.131	9.0212	9.6867	9.5838	9.0019	8.9151	8.3705
0	hsa-miR-519e	hsa-miR-519e	6.0801	6.1293	6.1699	6.1898	6.2095	6.1733	6.2854	6.0461	6.1498	6.145	6.1362	6.0334	6.1699	6.188	6.0801	6.2113	6.1	6.4664	6.1293	6.28	6.1149	6.2311	6.2727	6.2479	6.1699	6.8087	6.2459	6.1615	6.2191	6.2854	6.1733	6.1699	6.1699	6.2182	6.1293	6.1498
0	hsa-miR-191*	hsa-miR-191*	6.0916	6.3388	6.2414	6.1898	6.2551	6.2766	6.2854	6.2226	6.1921	6.2634	6.285	6.0819	6.21	6.1733	6.1799	6.1733	6.1883	6.2719	6.1657	6.2618	6.1642	6.2095	6.2188	6.2479	6.1699	6.2795	6.1945	6.4793	6.4108	6.2854	6.1779	6.2269	6.1861	6.2439	6.2211	6.3776
0	hsa-miR-32	hsa-miR-32	6.5558	6.3067	6.4357	6.5695	6.2117	6.6048	6.398	6.511	6.582	6.6971	6.3945	6.5881	6.5501	6.4996	6.4506	6.9743	6.5393	6.5574	6.88	6.6823	6.6223	6.4027	6.2406	6.9357	6.6614	6.2753	6.4312	6.1877	6.5116	6.9913	6.7593	6.1799	6.5	6.3764	6.6222	6.3613
0	hsa-miR-370	hsa-miR-370	6.9833	7.0248	6.9014	6.8787	6.8037	6.4775	6.6915	6.7244	6.7479	6.6705	7.0218	6.7837	6.7271	6.734	6.733	6.6211	7.2089	7.1367	6.656	6.5105	6.521	7.2691	6.3757	6.5727	7.2087	6.9121	6.7053	6.6728	6.6517	6.3896	6.6	7.2691	6.5317	6.6166	6.8079	7.8443
0	hsa-miR-499	hsa-miR-499	6.0801	6.1293	6.1699	6.4455	6.9259	6.1733	6.2854	6.141	6.1498	6.0637	6.0334	6.0625	6.1699	6.1733	6.1029	6.1733	6.0357	6.3119	6.1348	6.227	6.1694	6.2095	7.0738	6.2479	6.1699	6.3061	6.1699	6.1085	6.2191	6.2854	6.4034	6.1699	6.1699	6.2182	6.1293	6.1498
0	hsa-miR-321	hsa-miR-321	13.1542	13.469	13.757	13.002	14.8586	11.7439	13.0212	14.0065	13.9857	14.1382	15.88	13.4901	14.4949	14.1193	14.34	11.5968	12.9919	13.9104	13.7469	12.8897	14.4218	13.4524	14.3915	13.1033	13.7794	13.4106	13.6801	15.1244	13.6028	12.9998	13.4734	15.88	13.1942	13.3934	14.2556	15.605
0	hsa-miR-519c	hsa-miR-519c	6.0801	6.1293	6.1699	6.1898	6.2095	6.1733	6.2854	6.0334	6.1498	6.1307	6.1065	6.1731	6.2174	6.2158	6.1699	6.1733	6.0864	6.3665	6.1293	6.1339	6.1254	6.2095	7.4397	6.2479	6.1699	6.3383	6.2584	6.2629	6.2191	6.2854	6.2021	6.1699	6.1755	6.2182	6.1293	6.182
0	hsa-miR-16	hsa-miR-16	8.7023	8.2007	7.9516	8.6768	7.7486	9.0871	8.3524	9.0058	9.2033	8.3432	8.4694	8.9258	9.4237	8.3117	8.1191	9.5779	8.9251	9.154	9.2727	9.0429	9.373	8.619	8.2758	8.6389	8.88	8.3182	8.7233	7.8365	8.4181	8.6905	8.7534	9.3446	9.1873	8.3716	7.8136	7.2639
0	hsa-miR-18b	hsa-miR-18b	6.1836	6.241	6.3197	6.1898	6.2626	6.1733	6.3662	6.2425	6.1498	6.1116	6.2192	6.2125	6.1699	9.0854	6.1559	6.1733	6.2996	6.5699	6.2474	6.1568	6.151	6.2095	6.5657	6.2479	6.1699	6.1975	6.2827	6.6464	6.2191	6.2962	6.2909	6.3837	6.2244	6.2182	6.1888	6.1498
0	hsa-miR-17-5p	hsa-miR-17-5p	7.5668	7.4999	7.4112	7.6016	7.3232	7.6428	7.4842	7.7929	7.7151	7.4928	7.9415	7.5105	7.6089	7.397	6.9735	8.5793	7.4314	7.5625	7.8198	7.7564	7.6936	7.3543	7.4392	7.9386	7.3945	7.1394	7.5754	7.263	7.2721	7.6317	7.7875	7.214	7.5338	7.4311	7.2712	6.8708
0	hsa-miR-498	hsa-miR-498	7.2289	6.702	7.3559	7.0344	7.2467	6.7856	7.0094	6.9619	6.8278	6.9059	7.8971	6.8307	7.2892	7.006	7.2816	6.9915	6.6662	6.3318	6.6878	6.445	6.7455	6.821	7.3742	6.9835	6.9015	7.3581	6.5909	6.7832	6.7386	6.4158	6.8717	9.5823	6.9961	6.7285	7.1223	7.2859
0	hsa-miR-216	hsa-miR-216	6.3105	6.3681	6.3888	6.2423	6.2726	6.3509	6.3983	6.203	6.1755	6.1649	6.4113	6.3275	6.5369	6.2592	6.475	6.5639	6.2683	6.2248	6.2747	6.9118	6.2676	6.3214	6.2475	6.2637	6.4016	6.7129	6.4835	6.4205	6.3725	6.3243	6.2393	6.4752	6.2714	6.2996	6.5613	6.6138
0	hsa-miR-10b	hsa-miR-10b	7.1082	6.9872	6.6069	6.8336	6.5659	7.2805	7.0425	7.0434	6.71	6.914	6.2967	6.7499	6.4817	6.5704	6.6921	6.6314	6.5771	6.4469	6.9745	6.6598	6.5648	6.6285	6.4465	7.1351	7.0852	6.5929	7.2905	6.4004	6.8457	7.2053	7.1502	6.3533	7.0117	6.8586	6.5022	6.5184
0	hsa-miR-500	hsa-miR-500	6.2505	6.1293	6.1699	6.1898	6.2324	6.1733	6.2854	6.1573	6.2342	6.1434	6.1263	6.0334	6.1772	6.1733	6.0801	6.2189	6.1659	6.1699	6.1293	6.8308	6.1625	6.2241	6.1808	6.2479	6.1943	6.8667	6.223	6.2148	6.26	6.2854	6.1942	6.2023	6.1861	6.2182	6.2928	6.1603
0	hsa-miR-197	hsa-miR-197	7.6198	7.7201	7.6276	7.5771	7.9565	7.4987	7.154	7.5797	7.2858	7.2689	7.5363	7.2227	7.2091	6.8376	7.585	6.8944	7.4918	6.8056	8.0016	7.716	7.3988	7.5392	7.5107	7.1083	7.5013	6.739	7.5118	7.4284	7.319	6.8561	7.3848	7.4305	7.7131	7.2006	7.385	7.249
0	hsa-miR-520d	hsa-miR-520d	6.1621	6.1814	6.171	6.2796	6.2682	6.2188	6.2991	6.1812	6.3577	6.1777	6.1954	6.2312	6.1749	6.3245	6.1671	6.381	6.2354	6.3975	6.2925	6.2991	6.3068	6.2311	6.5141	6.2637	6.2831	7.209	6.2806	6.3321	6.3648	6.2854	6.3083	6.9465	6.3605	6.2683	6.3157	6.4978
0	hsa-miR-202*	hsa-miR-202*	6.135	6.1617	6.1699	6.2047	6.2922	6.1834	6.2854	6.2488	6.1498	6.1948	6.2012	6.1733	6.1925	6.1733	6.0801	6.1889	6.1358	6.6024	6.1293	6.139	6.1959	6.4769	6.833	6.2479	6.203	6.8826	6.1699	6.2124	6.2191	6.2854	6.1733	6.2929	6.1699	6.2683	6.1504	6.1498
0	hsa-miR-103	hsa-miR-103	9.9313	10.1965	10.3278	9.9279	9.989	9.9005	10.4181	9.47	9.9957	9.8911	9.8437	9.8958	9.7954	9.9765	9.9003	9.6075	9.9202	9.7916	9.8698	10.2285	10.0126	10.4021	9.4233	9.4984	10.1959	9.8307	10.4718	9.7352	9.9228	9.9768	9.9299	9.9949	10.3672	10.4179	9.7038	10.1689
0	hsa-miR-144	hsa-miR-144	6.12566	6.23224	6.17362	6.20788	6.25875	6.17326	6.2854	6.87854	6.14975	6.07413	6.27602	6.03338	6.16993	6.17326	6.1238	6.17326	6.05321	6.17949	6.14197	6.05881	6.08013	6.20945	6.43023	6.24793	6.16993	6.16993	6.24773	6.19525	6.21914	6.49674	6.17786	6.16993	6.23943	6.35012	6.12928	6.28798
0	hsa-miR-125b	hsa-miR-125b	11.3635	11.3031	11.0164	10.9807	11.6038	11.2854	11.4623	11.5628	10.9153	11.4662	11.2015	11.3601	11.0986	10.9873	11.5217	10.6632	11.3943	11.9822	11.5992	11.218	11.084	10.8119	11.6099	12.3811	11.4369	11.8478	11.161	11.862	11.5826	12.0759	11.8585	11.3204	11.4478	11.7743	11.6663	10.3987
0	hsa-miR-187	hsa-miR-187	7.8305	7.5957	7.7622	7.7718	7.6395	7.5094	8.0663	6.7891	6.7463	7.5873	8.0261	7.2849	7.1877	7.4528	7.5861	7.3603	7.8182	6.9497	7.5626	7.134	7.3338	7.6109	7.6716	7.4694	7.8106	7.0476	7.5961	7.8821	7.968	6.9321	7.0061	7.785	7.3753	7.107	7.5269	8.2477
0	hsa-miR-518f	hsa-miR-518f	6.0801	6.1293	6.1699	6.1898	6.2095	6.1977	6.2854	6.1076	6.2013	6.0736	6.2945	6.0682	6.1699	6.1733	6.1332	6.2401	6.0653	6.3351	6.1293	6.1862	6.0801	6.224	6.249	6.2479	6.1699	6.5828	6.1699	6.2067	6.2191	6.2854	6.1733	6.5131	6.1699	6.3674	6.1293	6.182
0	hsa-miR-100	hsa-miR-100	9.9528	9.9334	10.3715	9.8945	9.876	9.9053	10.093	9.61	9.7748	9.9079	10.035	9.9437	10.0753	9.6548	9.876	9.9108	10.0511	9.8573	9.625	10.2559	10.4447	10.4411	9.9325	10.2023	10.4455	10.3144	9.89	9.6753	10.0238	10.2485	9.9427	10.1902	10.3449	9.8725	9.8804	10.439
0	hsa-miR-384	hsa-miR-384	6.10306	6.12928	6.16993	6.18982	6.20945	6.17326	6.2854	6.09026	6.14975	6.03338	6.23836	6.08202	6.16993	6.17326	6.23428	6.17326	6.1115	6.30475	6.12928	6.05881	6.31164	6.20945	7.5157	6.24793	6.19442	6.16993	6.16993	6.12851	6.21914	6.2854	6.17326	6.16993	6.20229	6.24748	6.12928	6.14975
0	hsa-miR-22	hsa-miR-22	7.7034	7.5839	7.454	7.5833	7.2916	7.5994	7.5783	7.6151	7.5805	7.5586	7.2752	7.487	7.5015	7.5759	7.5815	7.4961	7.9377	8.0969	7.9335	8.2098	7.6015	7.5818	6.8147	7.8831	7.6328	7.4936	7.6125	7.1264	7.1269	7.7018	7.6455	6.6908	7.8806	7.6234	6.915	7.1896
0	hsa-miR-369-5p	hsa-miR-369-5p	6.1799	6.1742	6.1699	6.1898	6.2117	6.2833	6.2854	6.0334	6.2002	6.2817	6.1696	6.1264	6.2524	6.1733	6.0801	6.1733	6.2306	6.2762	6.1667	6.2544	6.1149	6.2095	6.2009	6.2479	6.1699	6.2507	6.1699	6.1827	6.2445	6.3035	6.1733	6.1945	6.2754	7.2522	6.1293	6.1498
0	hsa-miR-483	hsa-miR-483	6.0801	6.1958	6.1722	6.2047	6.2922	6.2385	6.2854	6.1554	6.1498	6.1331	6.1359	6.1011	6.1799	6.2037	6.0801	6.1733	6.1998	6.177	6.1293	6.1063	6.0801	6.2095	6.6502	6.2479	6.1699	6.1699	6.1799	6.2364	6.2191	6.2854	6.1733	6.1699	6.1699	6.6583	6.2684	6.1498
0	hsa-miR-182	hsa-miR-182	6.4693	6.5249	6.5351	6.5018	6.3555	6.3339	6.6414	6.538	6.4223	6.3564	6.5831	6.5824	6.2761	6.2901	6.2697	6.3121	6.3226	6.1732	6.265	6.113	6.1659	6.4748	6.3181	6.2937	6.7194	6.2753	6.4373	6.4261	6.4015	6.3105	6.4134	6.3276	6.444	6.3412	6.8459	6.961
0	hsa-miR-138	hsa-miR-138	7.5835	7.6099	7.4906	7.5474	7.7541	7.7956	8.7517	8.8699	7.2127	8.6912	7.0712	9.7514	7.5291	8.3464	9.0261	7.4393	7.995	7.4104	8.4417	7.7766	9.1149	8.18	7.8266	7.3301	8.1329	7.7016	8.7222	8.7923	9.061	8.2129	8.1161	6.6459	8.1417	7.7466	7.6159	7.2541
0	hsa-miR-345	hsa-miR-345	6.4062	6.2957	6.5484	6.4115	6.5319	6.2795	6.3488	6.3038	6.4429	6.3983	6.5931	6.3339	6.5358	6.3799	6.46	6.317	6.3876	6.2292	6.3024	6.2964	6.399	6.4168	6.4146	6.3674	6.3043	6.7337	6.4192	6.7013	6.4661	6.2854	6.3468	6.6386	6.2382	6.4488	6.6226	6.3252
0	hsa-miR-219	hsa-miR-219	6.181	6.2219	6.3461	6.3659	6.3116	6.2788	6.2854	6.4207	6.3808	6.3517	6.8616	6.1981	6.6587	6.3443	6.2781	7.529	6.4831	7.3052	6.8019	7.0834	6.7441	6.8866	6.4188	7.0039	6.2709	6.3157	6.2841	6.3959	6.3098	6.8865	6.276	6.3146	6.335	6.3717	6.2858	6.2232
0	hsa-miR-503	hsa-miR-503	6.2598	6.1965	6.2114	6.1973	6.2425	6.1733	6.2854	6.1732	6.2096	6.0334	6.2288	6.07	6.2174	6.1957	6.1942	6.1733	6.2605	6.2854	6.1562	6.2469	6.0801	6.8102	6.397	6.2539	6.1699	6.401	6.1699	6.1085	6.2191	6.2854	6.1779	6.5623	6.1861	6.2182	6.1293	7.3894
0	hsa-miR-25	hsa-miR-25	6.3536	6.4193	6.5578	6.5173	6.2553	6.6587	6.3662	6.433	6.7441	6.8831	6.9365	6.4858	6.7697	6.5584	6.5584	7.1515	6.3271	6.4586	6.2844	6.3922	6.6482	6.3809	6.3729	6.9123	6.3801	6.3396	6.487	6.4365	6.3337	6.7007	6.5545	6.7861	6.5324	6.2687	6.5794	6.2793
0	hsa-miR-488	hsa-miR-488	6.2117	6.1496	6.1699	6.218	6.2922	6.1733	6.3345	6.1833	6.2557	6.2253	6.2297	6.4057	6.1799	6.6522	6.1781	6.2611	6.2124	6.2509	6.1293	6.2067	6.3012	6.2095	6.0801	6.2732	6.1699	6.3327	6.1945	6.1085	6.3812	6.2854	6.2254	6.2023	6.209	6.2182	6.1753	6.1603
0	hsa-miR-192	hsa-miR-192	7.9488	8.594	8.3503	7.3157	8.5286	7.5467	6.8952	7.777	7.2558	7.2661	7.9337	7.5086	7.5891	7.6648	8.0629	7.1189	7.9433	7.1066	7.668	8.2547	7.8308	8.22	7.7558	7.617	7.5497	7.0331	7.5659	7.0493	7.4475	7.0658	7.5231	6.9101	8.3069	8.5732	8.0071	8.8637
0	hsa-miR-105	hsa-miR-105	6.2883	6.219	6.2003	6.2423	6.2221	6.2612	6.2854	6.1423	6.1921	6.1116	6.0988	6.1684	6.2646	6.3706	6.195	6.1816	6.1283	6.1699	6.1667	6.2691	6.0801	6.2168	6.3196	6.5511	6.2491	6.1699	6.2044	6.1085	6.5071	6.2962	6.244	6.2184	6.2008	6.3423	6.2625	6.2298
0	hsa-miR-424	hsa-miR-424	6.125	6.1336	6.1897	6.2254	6.2095	6.1733	6.3136	6.062	6.2179	6.2132	6.1067	6.1751	6.1749	6.1733	6.2338	6.2113	6.329	6.781	6.2073	6.5852	6.3714	6.2311	6.6291	6.2479	6.1699	7.1226	6.2151	6.1684	6.2191	6.2854	6.2393	6.1699	6.1699	6.3396	6.1949	6.1623
0	hsa-miR-133a	hsa-miR-133a	8.7794	8.7749	8.824	8.5165	9.2048	8.2913	8.4342	9.6799	9.4736	8.9791	10.0004	9.3635	9.7051	9.7305	9.9549	8.569	8.093	8.4473	9.1176	8.2757	9.1705	8.1662	9.1896	8.0693	9.7872	8.345	9.7336	9.8249	9.3126	8.2137	8.466	9.1791	9.6861	8.3886	8.6894	9.7128
0	hsa-miR-186	hsa-miR-186	6.5736	6.2742	6.3547	6.5116	6.4083	6.3206	6.4844	6.1707	6.3935	6.6737	6.7307	6.3325	6.5285	6.627	6.4699	6.6516	6.5865	6.1699	6.2517	6.4305	6.4072	6.7213	6.4747	7.0013	6.5164	6.2508	6.2761	6.534	6.467	6.7218	6.2507	7.5349	6.5083	6.4848	6.2948	6.448
0	hsa-miR-155	hsa-miR-155	6.556	6.6925	6.8654	6.8276	6.6942	6.7182	6.5204	6.5345	6.7915	6.4711	6.597	6.507	6.6139	6.4892	6.5584	6.9743	6.5434	6.1699	6.5012	6.341	6.3732	6.7472	6.5627	6.7374	6.4866	6.3953	6.6346	6.268	6.3273	6.6419	6.7784	7.3637	6.5956	6.6818	7.2121	7.0981
0	hsa-miR-34b	hsa-miR-34b	6.1898	6.28138	6.31384	6.21948	6.31583	6.3663	6.31285	6.16945	6.16716	6.25335	6.22028	6.30723	6.19013	6.23415	6.40584	6.57403	6.24103	6.33353	6.1831	6.32193	6.39723	6.20945	6.18982	6.34439	6.35104	6.46676	6.32477	6.26842	6.29223	6.2854	6.23103	6.26679	6.20229	6.21819	6.42015	6.32634
0	hsa-miR-23a	hsa-miR-23a	9.9448	9.9031	10.3436	9.9477	9.8198	9.9502	10.1378	9.6801	10.4412	9.89	9.961	10.205	10.075	10.0184	9.8988	10.1965	9.6035	9.7577	9.663	9.9861	9.953	9.8622	10.0614	9.7594	9.9845	9.6935	9.9199	9.5236	9.7593	9.6949	10.0854	10.5679	9.9771	9.9423	10.0103	10.0832
0	hsa-miR-181b	hsa-miR-181b	8.8108	8.6501	9.3437	8.8054	8.3716	9.2786	8.4856	9.0954	9.444	9.6265	10.0512	9.9657	9.6048	9.4678	9.9977	9.9379	8.0229	8.6661	8.5942	8.3518	9.1044	8.4632	9.4576	9.2091	8.5594	8.955	8.4745	9.8571	9.0503	8.6444	8.8406	10.0773	9.4014	9.223	9.8895	10.4587
0	hsa-miR-340	hsa-miR-340	6.23367	6.19646	6.48301	6.24613	6.23472	6.18641	6.73281	6.19761	6.2929	6.35168	6.46341	7.1006	6.31321	7.07619	6.24447	6.23421	6.1115	6.16993	6.43754	7.0038	6.31164	6.20945	6.43016	6.31718	6.16993	6.86587	6.85602	6.32111	6.30079	6.2854	6.29187	6.16993	6.16993	6.24095	6.13103	6.21429
0	hsa-miR-222	hsa-miR-222	9.6075	9.3998	9.2296	9.0596	9.2974	8.9045	9.6393	9.968	7.7841	9.2375	8.2184	9.8043	8.586	9.7579	9.9878	8.3931	8.8414	8.0255	8.6705	8.6306	7.7794	8.6256	9.0224	8.2084	9.7418	8.5082	9.0429	9.795	8.9978	8.2884	8.8697	7.7298	10.0061	9.9299	9.391	9.0387
0	hsa-miR-181a	hsa-miR-181a	9.9678	9.9551	9.8722	9.9626	9.5603	9.9169	9.9029	9.9783	9.8182	10.4299	10.371	10.2154	10.4079	9.9831	9.8864	10.0753	8.7253	9.3181	9.4052	9.398	9.9254	9.9321	10.1477	10.1606	9.9966	10.4814	9.855	10.4524	10.1362	9.8061	9.9694	10.2541	9.9748	10.0873	10.4435	10.3233
0	hsa-miR-432	hsa-miR-432	6.0801	6.1293	6.1699	6.2724	6.2117	6.1863	6.2854	6.0903	6.167	6.0736	6.1201	6.0577	6.205	6.1733	6.3196	6.1733	6.2846	6.1787	6.1348	6.2049	6.0801	6.2168	6.7466	6.2479	6.1699	6.1699	6.3126	6.1085	6.2191	6.2854	6.1733	6.2023	6.1699	6.2182	6.2211	6.1498
0	hsa-miR-213	hsa-miR-213	6.2661	6.263	6.2926	6.334	6.2095	6.2717	6.3136	6.3817	6.3808	6.4668	6.4684	6.2326	6.4226	6.254	6.4113	6.574	6.2227	6.1721	6.1831	6.2759	6.3977	6.2959	6.7663	6.73	6.2578	6.2268	6.331	6.2363	6.4287	6.409	6.3186	6.6101	6.2357	6.2692	6.3049	6.1506
0	hsa-miR-184	hsa-miR-184	7.5294	7.6595	7.6166	7.4869	7.8175	7.4903	7.2959	7.5888	7.2047	7.2089	8.0265	7.3101	7.1036	7.356	7.2336	7.0019	7.3879	6.597	7.4815	7.1392	7.0566	7.7029	7.5946	7.2524	7.6221	7.0932	7.5326	7.5895	7.5436	6.984	7.132	8.1088	7.9197	7.5939	8.0011	8.5165
0	hsa-miR-210	hsa-miR-210	6.2649	6.3824	6.4665	6.3064	6.2929	6.4265	6.2854	6.324	6.234	6.5827	6.3417	6.2393	6.4263	6.564	6.3202	6.4827	6.3253	6.43	6.2255	6.2125	6.3585	6.2313	6.2374	6.2695	6.4448	6.2547	6.4125	6.2504	6.3615	6.2854	6.2783	6.4402	6.3206	6.3732	6.3422	6.568
0	hsa-miR-21	hsa-miR-21	6.5378	6.4064	6.3696	7.5928	6.2957	7.499	6.8754	6.5236	7.7781	6.7968	6.7606	6.2984	6.9882	6.683	6.4695	8.4535	7.3589	8.0435	7.0125	8.0329	7.5599	7.1512	6.3182	7.3038	6.3467	6.3076	6.5424	6.5435	6.5305	7.5365	7.4732	6.6878	6.4304	6.492	7.1146	6.4909
0	hsa-miR-182*	hsa-miR-182*	6.5282	6.505	6.5722	6.4178	6.4148	6.4136	6.4992	6.7552	6.4077	6.3271	6.594	6.6556	6.5501	6.2847	6.4654	6.3277	6.241	6.222	6.3322	6.1876	6.2256	6.2481	6.1874	6.2685	6.5135	6.3774	6.7387	6.9067	6.6536	6.3875	6.437	6.6096	6.4601	6.2603	6.956	7.0052
0	hsa-miR-302c	hsa-miR-302c	6.1651	6.1293	6.1722	6.1973	6.2095	6.2172	6.2854	6.184	6.1921	6.2909	6.1436	6.1731	6.2276	6.1957	6.2697	6.2401	6.0752	6.1839	6.2269	6.4001	6.0886	6.2784	7.6477	6.2479	6.3663	6.2748	6.2088	6.1876	6.2205	6.2854	6.1733	6.2345	6.2557	6.2186	6.1599	6.2105
0	hsa-miR-208	hsa-miR-208	6.3622	6.2301	6.2336	6.2352	6.2117	6.2274	6.2854	6.403	6.1757	6.3744	6.0768	6.2982	6.2295	6.2558	6.2055	6.2251	6.2745	6.2551	6.1511	6.074	6.1907	6.2095	6.2733	6.3656	6.2956	6.2361	6.2173	6.2232	6.2191	6.2889	6.2393	6.2023	6.2853	6.2983	6.2083	6.2432
0	hsa-miR-148	hsa-miR-148	6.2736	6.1854	6.2011	6.1898	6.2825	6.2543	6.2854	6.1952	6.1498	6.1518	6.0604	6.3184	6.2174	6.3001	6.1942	6.2506	6.2216	6.1699	6.2747	6.3025	6.1533	6.2095	6.0914	6.2826	6.3799	6.2346	6.2806	6.1085	6.3585	6.3105	6.2682	6.1699	6.2111	6.2182	6.4153	6.2105
0	hsa-miR-302c*	hsa-miR-302c*	6.7448	6.9632	6.7452	6.6618	6.8246	6.629	6.7448	7.1727	6.7448	6.5321	6.745	6.6412	6.9602	6.7448	6.7448	6.7448	6.7743	6.616	6.7774	6.4681	6.7449	6.7448	6.4302	6.59	7.1759	6.8989	6.9233	7.2881	6.6567	6.5548	6.6564	7.6597	6.9013	6.5849	6.7577	7.199
0	hsa-miR-202	hsa-miR-202	7.6193	7.7819	7.6962	7.6016	8.1026	7.5604	7.7357	7.921	7.611	7.3847	8.1489	7.4354	7.8283	7.7324	7.6038	7.6735	8.1034	7.1746	8.3031	7.5251	7.6741	7.6557	7.5633	7.715	7.9743	7.826	7.5772	7.925	7.7511	7.0816	7.4513	9.8941	8.4219	7.8465	8.4875	9.7054
0	hsa-miR-501	hsa-miR-501	6.0801	6.1361	6.1699	6.1898	6.2095	6.1733	6.2854	6.0461	6.1498	6.1065	6.1165	6.0901	6.1699	6.1733	6.0801	6.1733	6.0334	6.2812	6.1293	6.5249	6.1346	6.2168	6.2739	6.2479	6.1699	7.0487	6.1799	6.1665	6.3098	6.2854	6.1733	6.1699	6.1699	6.2683	6.1577	6.1498
0	hsa-miR-221	hsa-miR-221	9.9528	9.9072	10.0778	9.9594	9.8955	9.9816	10.1722	9.6171	10.0014	9.9206	9.0544	9.9452	9.9165	9.9824	9.9391	9.6328	9.4847	9.5926	9.5818	9.4153	9.7025	9.9005	9.9044	9.1454	10.1621	9.8574	9.8787	9.6065	9.9117	9.7604	9.934	8.8114	10.3768	9.92	9.7794	9.6965
0	hsa-miR-96	hsa-miR-96	6.94025	6.87657	7.0835	6.90417	6.87191	6.70891	6.73281	6.87854	6.74183	6.63359	6.98475	7.00526	6.43839	6.76401	6.55901	6.48866	7.28664	8.42733	6.49217	7.08133	6.74341	6.50649	6.45755	6.81817	7.08435	6.34764	6.66532	6.58851	6.87563	7.18419	6.9851	6.40522	7.06022	6.67003	6.58762	6.67828
0	hsa-miR-146	hsa-miR-146	6.6806	6.4491	6.513	6.6015	6.3753	6.7228	6.6235	7.1764	6.6825	6.6478	6.332	6.8057	6.4383	6.7243	6.4611	6.8047	6.6396	6.6985	6.7762	6.6442	6.6201	6.371	6.2042	6.9667	6.7305	6.3238	6.9616	6.508	6.565	7.0389	6.8881	6.3629	6.5467	6.4094	6.6461	6.5014
0	hsa-miR-519d	hsa-miR-519d	6.8264	6.6681	6.9185	6.5437	7.0719	6.3275	7.4995	7.232	6.8707	7.4456	8.6329	7.2241	7.5032	7.0777	7.6121	6.4759	6.9996	8.4494	7.3011	6.9705	7.5376	6.6988	8.0645	6.7391	7.5794	6.3003	7.5922	6.4277	6.8756	6.7265	6.976	6.8078	7.0663	6.8538	6.203	7.3713
0	hsa-miR-206	hsa-miR-206	7.3784	7.4418	7.4138	7.0715	7.5032	7.0106	6.7037	7.3092	6.9466	7.0313	7.4014	7.2386	7.401	7.6237	7.5755	7.2204	7.4818	6.7178	6.9691	7.0902	7.3953	7.096	7.2119	6.8237	7.3644	6.5868	6.9229	7.0743	6.9711	6.5876	6.702	7.4729	7.314	7.0596	7.304	7.2838
0	hsa-miR-198	hsa-miR-198	7.4489	7.3553	7.5334	7.4337	7.4928	7.1694	6.8183	7.4526	7.2952	6.9891	7.3716	6.8314	6.9748	6.9221	7.0407	6.8104	7.3755	6.4723	6.9853	6.5929	6.8977	7.5781	7.2723	6.8709	7.3859	6.557	6.9329	7.2461	6.9138	6.5873	6.9918	7.6764	7.2003	7.1295	7.3958	7.6368
0	hsa-miR-181d	hsa-miR-181d	8.3763	8.3433	8.7378	8.524	8.4065	8.7804	8.2895	8.7397	8.448	8.8075	9.9504	9.1649	10.0191	8.5649	9.0328	9.7206	7.8709	7.7016	8.1086	8.0012	8.1854	8.1539	9.7995	8.4522	8.2128	8.6643	7.7674	9.2858	8.6598	8.3599	8.5387	10.4812	9.0525	9.4818	9.7013	9.7176
0	hsa-miR-193	hsa-miR-193	6.14796	6.26372	6.16993	6.18982	6.20945	6.17326	6.2854	6.05878	6.14975	6.09407	6.23836	6.07533	6.16993	6.97332	6.08013	6.17326	6.14792	6.39207	6.12928	6.09911	6.12928	6.20945	6.47926	6.24793	6.16993	6.16993	6.16993	6.478	6.21914	6.2854	6.17718	6.16993	6.16993	6.21819	6.12928	6.16135
0	hsa-miR-214	hsa-miR-214	8.1821	8.1232	8.1866	8.0264	8.4466	7.7496	8.1763	8.9519	9.2458	8.2138	8.9968	8.0499	8.2278	8.1344	7.7699	7.2555	7.8141	7.3601	7.7968	7.3025	7.6155	7.9661	7.8968	7.8758	8.3844	7.5423	7.6172	7.8797	8.2575	7.3673	7.6023	9.54	8.6156	7.9203	8.5193	9.3947
0	hsa-miR-409	hsa-miR-409	6.4777	6.71558	6.2723	6.24613	6.5728	6.39338	6.2854	6.41783	6.41868	6.24485	6.65278	6.35762	6.48624	6.17326	6.4914	6.18994	6.6114	6.41503	6.12928	6.1467	6.48748	6.62906	6.31285	6.25992	6.45268	6.47732	6.44294	6.10852	6.58774	6.32159	6.45498	6.48324	6.16993	7.27463	6.19053	6.79144
0	hsa-miR-135	hsa-miR-135	7.6487	7.5907	7.3496	7.7355	7.3175	7.8972	7.6401	7.9397	7.3769	7.5707	7.1837	7.8013	7.6076	7.6494	7.5765	8.1224	7.6621	8.0512	8.7207	8.0831	7.5762	7.4138	7.5975	7.9633	7.8008	7.4921	8.2606	7.3138	7.9012	7.6871	7.7057	7.1655	8.0268	7.8382	7.4476	6.5095
0	hsa-miR-299-3p	hsa-miR-299-3p	6.1497	6.2494	6.1699	6.1898	6.2525	6.1761	6.2854	6.1299	6.167	6.1617	6.1795	6.0696	6.2295	6.2255	6.0801	6.2611	6.2671	6.2963	6.177	6.1946	6.0801	6.2403	6.7457	6.2479	6.2116	6.8543	6.1945	6.2747	6.2191	6.2854	6.1779	6.1699	6.2459	6.364	6.335	6.2966
0	hsa-miR-27b	hsa-miR-27b	7.1622	6.6138	6.6746	7.1816	6.3144	7.4519	6.6459	6.6257	7.0604	7.5391	7.9443	7.2466	7.7898	6.856	6.9223	8.9526	7.1198	7.5513	7.3191	8.0074	7.6085	7.1217	7.0363	7.9062	6.9954	7.1035	6.5909	6.5659	6.7466	7.4578	7.4689	7.5505	6.6249	6.6145	6.639	6.3586
0	hsa-miR-19a	hsa-miR-19a	6.1497	6.1293	6.1699	6.1898	6.2095	6.1932	6.2854	6.1085	6.1498	6.1617	6.0604	6.1657	6.1765	6.2037	6.1493	6.3115	6.0898	6.2204	6.1667	6.1631	6.0991	6.2095	6.5247	6.2479	6.2201	6.2029	6.1699	6.144	6.2191	6.2854	6.23	6.2099	6.1989	6.2182	6.168	6.3871
0	hsa-miR-107	hsa-miR-107	9.9491	9.9685	10.2016	9.952	9.7479	9.9369	10.2875	9.7046	10.0002	9.9132	9.6992	9.923	9.7614	9.9863	9.9042	9.6055	9.4478	7.9118	9.9143	9.5142	9.5557	10.0064	9.5793	9.808	10.0073	9.4971	10.4818	9.5195	9.9057	9.8881	9.7281	9.9967	10.1647	10.2756	9.5643	10.1684
0	hsa-miR-326	hsa-miR-326	6.181	6.2304	6.2396	6.218	6.2095	6.4355	6.3662	6.1829	6.3742	6.6745	6.5405	6.3099	6.5128	6.2826	6.1319	6.2117	6.1111	6.5945	6.3389	6.1453	6.2987	6.2095	6.1699	6.2479	6.1699	6.1699	6.2898	6.2416	6.2523	6.3028	6.2735	6.2745	6.2184	6.3147	6.2517	6.4086
0	hsa-miR-128b	hsa-miR-128b	10.4468	10.2584	10.4216	9.9465	9.5057	9.8775	10.1836	9.8179	9.9951	10.4598	9.4596	9.9231	9.5688	9.9709	10.224	9.7876	10.081	9.9051	10.0345	10.4102	10.4392	10.0244	9.5165	9.7928	10.4333	10.0397	10.4315	9.6107	10.3327	10.0195	10.0558	9.4019	10.3526	10.4892	9.5881	10.4525
0	hsa-miR-518d	hsa-miR-518d	6.0801	6.1293	6.1699	6.1898	6.2095	6.1733	6.2854	6.0845	6.1498	6.1116	6.1536	6.0976	6.1699	6.2255	6.1143	6.1733	6.1067	6.1699	6.1562	6.1645	6.0801	6.2095	7.0062	6.2479	6.1699	6.5819	6.1808	6.2934	6.2191	6.2854	6.1733	6.2929	6.1699	6.2182	6.1574	6.17
0	hsa-miR-15a	hsa-miR-15a	7.3477	6.6601	7.1016	7.2562	6.5719	7.5365	6.9265	6.9038	6.9558	7.1806	7.2047	7.1045	7.5071	6.6514	6.7682	8.2542	7.3518	7.4044	7.4406	7.6691	7.5663	7.2056	6.8557	7.9095	7.1335	6.9702	7.1406	6.3479	6.8517	7.5086	7.4368	7.6146	7.0576	6.9405	6.7809	6.818
0	hsa-miR-139	hsa-miR-139	6.6457	6.471	6.3893	6.4407	6.5666	7.1689	6.8831	7.0928	6.526	6.9501	6.0929	7.1505	6.4979	6.4188	6.6075	6.523	6.4994	6.1699	6.739	6.307	6.4342	6.3138	6.3427	6.598	6.6016	6.2272	7.248	6.51	6.9368	7.0524	6.6945	6.2422	6.7207	6.7037	6.2743	6.2232
0	hsa-miR-410	hsa-miR-410	6.4257	6.5295	6.3662	6.4115	6.3626	6.2486	6.4031	6.284	6.3311	6.4329	6.4935	6.5673	6.3248	6.4047	6.4915	6.3575	6.3745	6.4932	6.2557	6.4159	6.3997	6.4167	6.2692	6.2826	6.563	6.3316	6.3335	6.6369	6.4416	6.2962	6.3557	6.4227	6.4324	6.8593	6.4075	6.692
0	hsa-miR-30a	hsa-miR-30a	6.3976	6.6228	6.2822	6.2311	6.3621	6.4136	6.2991	6.3687	6.2682	6.4594	6.2659	6.4858	6.4151	6.4649	6.3899	6.479	6.8198	6.1699	6.3246	6.3959	6.3456	6.2736	6.2733	6.3762	6.3836	6.3488	6.4153	6.648	6.5147	6.4355	6.2775	6.2184	6.1994	6.3794	6.4081	6.3689
0	hsa-miR-129	hsa-miR-129	6.3367	6.241	6.3028	6.246	6.2095	6.3206	6.2854	6.2644	6.2718	6.5841	6.324	6.1636	6.2521	6.311	6.3159	6.3067	6.3107	6.2752	6.2145	6.2521	6.2678	6.3498	6.2666	6.2539	6.3113	6.2516	6.1699	6.1085	6.26	6.2854	6.357	6.4063	6.1861	6.3	6.203	6.3318
0	hsa-miR-93	hsa-miR-93	6.8966	6.8066	7.0947	7.1256	7.0004	7.3614	6.7556	6.936	7.1239	7.116	7.5359	7.1863	6.9889	6.9951	6.9072	7.4976	6.8074	6.9613	6.7033	6.9329	6.9557	6.7073	7.0716	7.2329	6.8545	6.5673	6.7475	6.9447	6.7852	7.0785	7.0976	6.9424	7.0603	7.1529	6.9578	6.9454
0	hsa-miR-383	hsa-miR-383	7.9907	8.3445	8.1086	7.6972	8.4761	7.6756	7.7024	9.3347	8.0465	7.6491	8.6108	7.7906	7.8021	7.9985	7.8058	7.4978	7.6094	7.3079	7.6763	6.9758	7.6898	7.566	7.7907	7.6859	7.6961	7.3161	7.6927	7.811	7.5282	7.2644	7.621	7.616	8.9729	8.2108	8.5706	9.0209
0	hsa-miR-135b	hsa-miR-135b	6.3232	6.4283	6.3578	6.2887	6.3129	6.4471	6.3352	6.3038	6.3441	6.6173	6.3132	6.6972	6.7031	6.581	6.4914	6.6675	6.4172	6.7999	6.528	6.2663	6.461	6.3542	6.513	6.2479	6.4262	6.3474	6.3955	6.7009	6.8912	6.4367	6.4196	6.3937	6.6592	6.6464	6.513	6.5348
0	hsa-miR-489	hsa-miR-489	6.8131	6.5028	6.8859	6.6072	6.6424	6.3254	6.6883	6.5409	6.5875	6.5238	6.7448	6.3387	6.37	6.4172	6.6978	6.2113	6.7077	6.688	6.2635	6.3761	6.5775	6.5395	6.3581	6.6744	6.5164	6.3962	6.359	6.5904	6.4034	6.307	6.3351	6.92	6.6561	6.6598	6.1758	7.2094
0	hsa-miR-125a	hsa-miR-125a	10.3007	10.4443	10.3145	10.1885	10.437	10.3855	10.2955	10.3357	10.3513	10.3295	10.347	10.2509	10.3753	10.3105	10.2933	10.2491	10.4528	10.4661	10.6016	10.3435	10.3751	10.4229	10.2863	10.4653	10.3828	10.4145	10.2886	10.2596	10.294	10.4429	10.4402	10.2141	10.343	10.3136	10.3228	10.3943
0	hsa-miR-128a	hsa-miR-128a	10.1856	10.0475	10.2709	9.9667	9.907	9.9062	10.2619	9.5135	9.9954	10.3826	9.4592	10.4008	9.6111	9.9788	9.944	9.9104	9.9634	9.8439	10.0166	10.43	10.0138	10.0043	9.6552	9.6001	10.4574	9.8218	10.4436	9.3923	9.9957	9.945	9.9015	9.3772	10.3873	10.3218	9.8949	10.4708
0	rno-miR-335	rno-miR-335	6.9495	7.3699	7.076	7.032	7.0926	7.09	6.8645	6.9917	6.8761	6.6785	6.7133	6.7511	6.9215	6.613	6.8765	7.003	7.1551	7.3375	7.3335	7.3507	7.0963	6.9801	6.8404	7.1434	6.9939	6.8128	7.0657	7.2715	7.7482	7.7313	7.0948	6.8398	7.292	7.1265	6.9454	7.4506
0	hsa-miR-371	hsa-miR-371	6.2045	6.1776	6.2832	6.1898	6.2095	6.1733	6.2854	6.3088	6.1498	6.2655	6.1065	6.1853	6.3404	6.361	6.3558	6.3382	6.1165	6.1699	6.2073	6.2154	6.2121	6.2095	6.3	6.2479	6.2031	6.1699	6.2459	6.2061	6.2191	6.2854	6.1733	6.2539	6.1861	6.2377	6.234	6.242
0	hsa-miR-27a	hsa-miR-27a	7.0875	6.7324	6.6012	7.2459	6.4584	7.3566	6.7423	6.6365	7.0874	7.4832	7.5304	7.1849	7.6102	6.9783	6.8408	8.4977	7.1293	7.4159	7.5306	7.9273	7.5764	6.9321	6.9285	7.8251	6.8045	6.8285	6.64	6.875	6.6914	7.2912	7.3006	7.2573	6.6693	6.6344	6.7342	6.7601
0	hsa-miR-518c*	hsa-miR-518c*	7.0854	6.7821	7.1947	6.9093	6.9759	6.5809	6.9524	7.0907	6.8953	6.4301	6.6932	6.4402	6.6465	6.5001	6.7368	6.5185	7.09	6.5277	6.7372	6.4354	6.6493	7.1765	6.3623	6.5911	7.1471	6.3804	6.4859	6.8341	6.3444	6.3035	6.5321	7.0958	7.0853	6.5168	6.4564	7.5812
0	hsa-miR-183	hsa-miR-183	6.3252	6.1513	6.3265	6.4151	6.2324	6.2833	6.2854	6.0588	6.2424	6.1903	6.1696	6.1501	6.1699	6.1733	6.1699	6.1961	6.2975	6.1699	6.1293	6.2246	6.1779	6.2619	6.4089	6.2985	6.1699	6.1699	6.223	6.1877	6.2191	6.2854	6.1942	6.3138	6.2857	6.2182	6.4677	6.2561
0	hsa-miR-490	hsa-miR-490	6.1497	6.2826	6.2414	6.2769	6.2944	6.1733	6.2854	6.2927	6.2002	6.1116	6.1453	6.1446	6.1925	6.2476	6.2024	6.1733	6.0334	6.1699	6.1293	6.1376	6.1992	6.2822	6.7628	6.2479	6.1699	6.527	6.1945	6.3269	6.2191	6.2854	6.1942	6.1699	6.1994	6.2182	6.1753	6.1498
0	hsa-miR-328	hsa-miR-328	6.3396	6.3493	6.4624	6.4161	6.5262	6.4826	6.618	6.5114	6.5046	6.4145	6.4156	6.5213	6.5532	6.3787	6.4936	6.2611	6.3235	6.4303	6.2635	6.1532	6.3839	6.2666	6.2964	6.2836	6.3718	6.2748	6.7982	6.6438	6.3993	6.2962	6.6506	6.4906	6.374	6.286	6.5182	6.4658
0	hsa-miR-376a	hsa-miR-376a	6.2589	6.4464	6.1833	6.2311	6.3048	6.3453	6.3136	6.1279	6.3061	6.3443	6.2201	6.3446	6.2751	6.2305	6.2519	6.2484	6.6608	6.8399	6.5873	6.8704	6.5938	6.4694	6.0801	6.3606	6.4399	6.4104	6.1799	6.1291	6.2763	6.3885	6.3644	6.2674	6.2762	6.7141	6.1293	6.518
0	has-10a	has-10a	6.8553	6.4136	6.483	6.8353	6.4634	7.2179	6.8644	6.7898	6.7461	7.0351	7.1324	6.9002	7.1665	6.8727	6.7186	7.5531	6.7715	6.4913	6.9972	6.6697	6.9435	6.5799	6.7886	7.5402	6.9392	6.6344	7.1037	6.3739	6.5318	7.2553	7.0447	7.0875	6.6551	6.7426	6.7493	6.5184
0	hsa-miR-373	hsa-miR-373	6.135	6.1742	6.3263	6.2423	6.2951	6.2172	6.2854	6.1152	6.3061	6.2225	6.2278	6.3757	6.1749	6.3056	6.2362	6.3068	6.2752	6.4454	6.1667	6.1839	6.2171	6.224	6.2188	6.2479	6.3378	6.5599	6.1699	6.2747	6.2763	6.2854	6.2698	6.4789	6.2749	6.404	6.328	6.5567
0	hsa-miR-422a	hsa-miR-422a	7.565	7.4758	7.7546	7.448	8.0474	6.9869	7.2657	7.5573	7.5641	7.5641	9.593	7.1754	7.6975	7.5641	7.5546	6.9228	7.6449	7.3764	7.5993	6.8651	7.539	7.5634	7.6013	7.1638	7.5668	7.1305	7.4666	7.3279	7.0989	6.9333	7.1499	9.3305	7.5662	7.5498	7.6864	7.9239
0	hsa-miR-152	hsa-miR-152	6.394	6.4275	6.4915	6.4811	6.4766	6.6713	6.4049	6.6031	6.6767	6.4896	6.4684	6.5569	6.5087	6.6081	6.531	6.6437	6.6217	6.1699	6.2844	6.5031	6.4295	6.4252	6.2142	6.855	6.58	6.2836	6.7141	6.2941	6.7438	6.9125	6.5612	6.3661	6.4304	6.3732	6.3829	6.1976
0	hsa-miR-368	hsa-miR-368	6.4144	6.5609	6.5032	6.4407	6.3817	6.2858	6.5549	6.439	6.1926	6.2867	6.303	6.4285	6.4187	6.309	6.5584	6.3275	6.92	7.0815	6.842	7.0668	6.6017	6.4894	6.2429	6.3144	6.5692	6.7141	6.5911	6.4554	6.418	6.5207	6.4696	6.2295	6.4601	6.5852	6.2268	6.5839
0	hsa-miR-200c	hsa-miR-200c	6.2671	6.5436	6.2879	6.2514	6.3653	6.2901	6.2854	6.1152	6.234	6.283	6.3788	6.4818	6.3031	6.2454	6.2501	6.4194	6.2149	6.7565	6.2462	6.1086	6.2102	6.5642	6.2301	6.3144	6.2787	6.5524	6.223	6.3806	6.5221	6.414	6.2254	6.2303	6.4019	6.2347	6.5602	6.3093
0	hsa-miR-23b	hsa-miR-23b	10.3787	10.4419	10.2904	10.2726	10.3234	10.4044	10.3271	10.2646	10.2673	10.3125	10.3566	10.2849	10.3781	10.3443	10.2973	10.3399	10.4688	10.5698	11.4926	10.2196	10.4741	10.3935	10.3179	10.4804	10.2708	10.3501	10.2312	10.1899	10.4315	10.4459	10.2824	10.2209	10.2704	10.4608	10.2132	10.3575
0	hsa-miR-337	hsa-miR-337	6.08013	6.12928	6.16993	6.18982	6.20945	6.30368	6.2854	6.12455	6.14975	6.07413	6.03338	6.03338	6.16993	6.17326	6.08013	6.17326	6.03338	6.16993	6.12928	6.05881	6.08013	6.20945	6.32052	6.24793	6.16993	6.16993	6.16993	6.26624	6.21914	6.2854	6.17326	6.16993	6.16993	6.21819	6.12928	6.14975
0	hsa-miR-101	hsa-miR-101	6.758	6.1958	6.2219	6.6041	6.2095	6.7064	6.5526	6.3794	6.3187	6.3912	6.1302	6.2273	6.4241	6.3395	6.379	7.0167	6.8172	7.2159	7.6531	7.3822	6.73	6.4793	6.4772	7.4837	6.718	6.3395	6.7623	6.4325	6.5287	7.0319	6.8549	6.9425	6.4935	6.5873	6.4494	6.2105
0	hsa-miR-130a	hsa-miR-130a	7.7018	7.6288	7.5956	7.5727	7.8159	7.5951	7.4109	8.0717	7.5928	7.5539	7.358	7.2799	7.5066	7.5025	7.5886	7.36	7.7145	6.9909	7.484	7.5844	7.5767	7.6687	7.4301	7.5472	7.7538	7.162	7.6036	7.5839	7.4788	7.5406	7.4914	8.3439	8.1523	7.4612	7.5297	8.6121
0	hsa-miR-145	hsa-miR-145	7.608	8.1786	7.5922	8.5515	8.0824	8.7012	7.6363	8.7316	8.505	7.8838	7.2234	8.9957	8.0675	10.0154	7.6134	7.5243	8.7826	7.4113	7.9645	8.6694	8.0321	7.1178	7.5786	8.0059	8.9686	7.5088	9.7872	8.7387	8.7541	8.081	8.0797	6.6961	7.9845	8.3559	7.7599	6.594
0	hsa-miR-188	hsa-miR-188	6.4366	6.4356	6.5247	6.3129	6.5087	6.5508	6.3452	6.4352	6.4555	6.4156	6.6416	6.3222	6.411	6.5076	6.4173	6.4583	6.4009	6.2321	6.4765	6.3037	6.3648	6.6666	6.3646	6.4419	6.5027	6.3154	6.3432	6.9487	6.4824	6.4289	6.2254	6.6197	6.5297	6.4784	6.6979	6.5047
0	hsa-miR-450	hsa-miR-450	6.08013	6.12928	6.4461	6.34899	6.20945	6.17326	6.2854	6.17145	6.16716	6.24485	6.31271	6.38366	6.24011	6.2028	6.15054	6.17326	6.03811	7.68688	6.24525	6.15588	6.18899	6.21367	6.08013	6.24793	6.16993	7.44961	6.17205	6.42751	6.21914	6.2854	6.17326	6.29075	6.16993	6.21819	6.26169	6.14975
0	hsa-miR-524*	hsa-miR-524*	6.26498	6.14996	6.16993	6.38405	6.20945	6.20795	6.2854	6.61471	6.14975	6.24485	6.03338	6.21948	6.16993	6.17326	6.73016	6.26436	6.35861	6.31893	6.16186	6.1779	6.22362	6.60277	6.34282	6.24793	6.42088	6.27037	6.32193	6.25452	6.21914	6.2854	6.51144	6.16993	6.17267	6.21894	6.161	6.32854
0	hsa-miR-148b	hsa-miR-148b	6.20462	6.19896	6.20941	6.24613	6.25527	6.53565	6.2854	6.2854	6.2929	6.4303	6.03338	6.10582	6.16993	6.17326	6.08013	6.17326	6.15318	6.32215	6.24337	6.06908	6.20641	6.20945	6.46688	6.41852	6.16993	6.25551	6.23611	6.22216	6.21914	6.3899	6.45498	6.21914	6.16993	6.21819	6.50216	6.56754
0	hsa-miR-28	hsa-miR-28	8.1062	7.8668	7.8102	8.397	7.9777	8.496	7.9841	8.6528	9.1033	8.5565	9.1437	8.516	9.6719	8.3162	7.9342	10.0135	7.7437	8.0865	8.2061	8.2263	8.4703	7.6727	8.8119	8.4953	7.9255	8.2921	7.7825	7.8858	8.2716	8.33	8.5137	9.3817	8.4804	8.1636	8.1336	7.2935
0	hsa-miR-496	hsa-miR-496	6.0801	6.1396	6.1699	6.1898	6.2095	6.1733	6.2854	6.2377	6.1498	6.2038	6.0843	6.2207	6.1699	6.1733	6.125	6.1733	6.0334	6.2404	6.1293	6.1226	6.0864	6.2384	6.2153	6.2479	6.1699	6.4111	6.1788	6.1085	6.2191	6.2854	6.1779	6.212	6.1699	6.2387	6.1745	6.1498
0	hsa-miR-296	hsa-miR-296	6.3341	6.34	6.3979	6.491	6.3621	6.4444	6.4735	6.2907	6.4825	6.2834	6.5433	6.3029	6.4651	6.4377	6.428	6.4403	6.2679	6.3746	6.4185	6.2781	6.444	6.2485	6.2937	6.4055	6.415	6.3076	6.3811	6.4296	6.6437	6.3175	6.3035	7.3997	6.3989	6.2996	6.3426	6.4732
0	hsa-miR-342	hsa-miR-342	9.63869	9.60863	9.40578	8.99739	9.14535	9.70554	8.95825	10.0075	10.0187	9.10107	8.8994	9.55446	9.54719	9.57268	10.0155	9.0568	8.63384	8.84489	8.8403	8.71856	9.11799	8.98129	9.5909	8.50732	10.0202	8.74627	9.6994	9.92956	9.57657	8.95241	9.08039	9.41194	9.98439	9.83063	9.67273	9.49576
0	hsa-miR-31	hsa-miR-31	6.1699	6.218	6.2414	6.1898	6.2095	6.2047	6.4634	6.302	8.0802	6.2983	6.3403	6.2392	6.2583	6.1802	6.0916	6.3321	6.1779	6.1995	6.1667	6.1679	6.1788	6.2095	6.5341	6.2489	6.2533	6.211	6.1833	6.2617	6.2506	6.2854	6.2021	6.1699	6.1994	6.2182	6.3383	6.2442
0	hsa-miR-124a	hsa-miR-124a	9.9786	9.9513	9.6408	9.4619	9.4622	9.5193	9.6301	10.0324	9.2334	9.3661	8.4859	9.9167	9.1568	10.033	9.966	8.5475	9.5619	9.8736	10.2128	10.4527	9.8904	9.6601	8.9883	8.363	9.9895	8.8188	9.9285	8.7538	9.3647	8.8787	9.1985	7.6803	9.9676	9.8919	9.2716	10.0423
0	hsa-miR-526b	hsa-miR-526b	6.33541	6.19646	6.16993	6.18982	6.23472	6.23611	6.34172	6.50627	6.14975	6.13315	6.03338	6.03338	6.16993	6.17326	6.22551	6.17326	6.27356	6.29534	6.12928	6.05881	6.13997	6.41813	6.21861	6.24793	6.16993	6.16993	6.27609	6.24754	6.21914	6.2854	6.17326	6.2499	6.30382	6.21819	6.27674	6.89952
0	hsa-miR-18	hsa-miR-18	6.3449	6.295	6.3193	6.3059	6.2095	6.335	6.3345	6.0618	6.2291	6.2558	6.4281	6.3039	6.411	6.1733	6.2938	6.2189	6.1445	6.2046	6.2844	6.0841	6.2074	6.2759	6.3255	6.2479	6.362	6.3476	6.3126	6.1923	6.26	6.2854	6.3319	6.3175	6.175	6.2182	6.7493	6.4219
0	hsa-miR-518b	hsa-miR-518b	6.1538	6.2074	6.3696	6.3408	6.4719	6.2629	6.3206	6.2946	6.3567	6.2138	6.282	6.3582	6.289	6.2736	6.3833	6.1889	6.2242	6.5652	6.1562	6.3157	6.1659	6.2168	6.1462	6.2685	6.2186	6.7374	6.3164	6.5002	6.3444	6.2854	6.2655	6.3175	6.209	6.3336	6.3157	6.5953
0	hsa-miR-299	hsa-miR-299	6.3833	6.5546	6.3963	6.4756	6.3817	6.5777	6.4573	6.6033	6.6426	6.4469	6.5091	6.507	6.558	6.4431	6.6618	6.5252	6.3316	6.2599	6.4098	6.542	6.4608	6.286	6.1737	6.6351	6.8305	6.5734	6.5423	6.3331	6.7023	6.6434	6.6245	6.4281	6.6122	6.2777	6.4787	6.2941
0	hsa-miR-133b	hsa-miR-133b	6.0801	6.1295	6.1699	6.1898	6.2095	6.1733	6.2854	6.0813	6.1498	6.0838	6.0334	6.1104	6.1699	6.1733	6.0801	6.2506	6.2253	6.5409	6.1293	6.2544	6.1591	6.2095	6.0801	6.2479	6.1699	7.1714	6.1706	6.2719	6.3273	6.2854	6.1733	6.1699	6.1699	6.2182	6.1293	6.1498
0	hsa-miR-143	hsa-miR-143	7.5564	7.5359	7.3215	7.7038	6.9144	8.0513	7.5142	7.4908	7.4246	7.2909	6.6424	7.4567	7.229	7.8432	6.988	7.4791	8.7864	7.6794	8.2995	8.825	7.8671	7.532	6.9352	7.9062	7.8088	6.7969	8.5108	7.048	7.7054	7.7164	7.6081	6.5604	7.3135	7.4231	6.6283	6.7312
0	hsa-miR-20	hsa-miR-20	7.6201	7.5396	7.4994	7.4999	7.9774	7.6095	7.5558	8.0011	7.9526	7.5664	8.0293	7.765	7.4514	7.5303	7.3474	8.0976	7.4089	7.8544	7.6284	7.7272	7.5743	7.5501	7.5153	7.9106	7.2578	7.0091	7.5097	7.2843	7.4683	7.563	7.615	7.4758	8.0862	7.505	7.5066	7.017
0	hsa-miR-509	hsa-miR-509	6.2078	6.1629	6.3547	6.1898	6.2221	6.2078	6.2854	6.1014	6.2429	6.1841	6.2114	6.2504	6.2416	6.1802	6.1143	6.2037	6.3966	6.3766	6.3811	6.2323	6.2108	6.3214	6.1025	6.2539	6.1699	6.5006	6.1699	6.294	6.2699	6.2854	6.1733	6.1799	6.1699	6.3466	6.6153	6.1498
0	hsa-miR-330	hsa-miR-330	6.9332	7.0587	7.0573	6.6882	7.0414	6.8553	7.0579	6.4919	6.5814	6.7111	6.9247	6.8789	6.7089	6.6802	6.6802	6.7958	6.3424	6.6445	6.2172	6.6116	6.4742	6.7015	6.5299	7.0582	6.6535	6.2753	6.4882	6.4271	6.6149	6.7128	7.054	6.6781	7.0577	6.6983	7.0924	6.6808
0	hsa-miR-142-5p	hsa-miR-142-5p	6.2917	6.5249	6.3673	6.4777	6.4656	6.4136	6.4429	6.5409	6.504	6.5018	6.1819	6.4067	6.2768	6.2382	6.1367	6.4574	6.4336	6.2444	6.2635	6.1482	6.2632	6.2782	6.3023	6.2479	6.3799	6.2594	6.4569	6.4775	6.2445	6.3495	6.4114	6.5076	6.3323	6.5407	6.5984	6.594
0	hsa-miR-302d	hsa-miR-302d	6.1924	6.4825	6.3671	6.3075	6.4008	6.2385	6.3136	6.2149	6.2386	6.2346	6.4243	6.2317	6.2767	6.4402	6.2562	6.1826	6.2242	6.358	6.363	6.2544	6.2778	6.2566	6.165	6.2539	6.2955	6.7174	6.3046	6.3587	6.2564	6.357	6.1733	6.2654	6.2654	6.2186	6.2047	6.2307
0	hsa-miR-487	hsa-miR-487	6.9271	6.4924	6.5736	6.5885	6.622	6.3822	6.7096	6.7606	6.9455	6.4926	6.7392	6.5533	6.7561	6.6179	6.7551	6.7913	7.0636	6.9929	6.9655	6.7083	6.8423	6.9506	6.4205	6.5125	7.0347	6.3929	6.493	6.2416	6.3337	6.3881	6.4361	7.7448	6.6973	6.6512	6.4458	7.2202
0	hsa-miR-517c	hsa-miR-517c	6.24792	6.23397	8.40723	7.13198	6.21964	6.17326	6.2854	6.302	6.41868	6.17118	6.03338	6.30339	6.16993	7.63124	6.18362	6.25666	6.37598	6.34537	6.12928	6.1185	6.08013	6.20945	6.34355	6.24793	6.18026	6.62157	6.16993	6.36256	6.26995	6.2854	6.17326	6.25883	6.16993	6.21819	6.21123	6.29271
0	hsa-miR-320	hsa-miR-320	8.92	8.9815	9.4051	8.8035	9.2001	8.9149	8.6248	10.0198	9.6603	9.2757	9.9734	9.6196	9.9941	10.0143	9.9847	9.4806	8.7855	8.7011	8.9058	8.3527	8.8981	9.0567	9.9244	8.2791	9.8998	8.5056	8.3938	9.94	8.5689	7.9837	8.4439	9.9726	9.911	9.9272	9.7885	10.4395
0	hsa-miR-507	hsa-miR-507	6.08013	6.25782	6.21092	6.31946	6.28894	6.4019	6.31594	6.2938	6.18433	6.03338	6.12014	6.03338	6.16993	6.17326	6.08013	6.17326	6.2063	6.24151	6.30462	6.13742	6.29072	6.20945	6.08013	8.291	6.16994	6.22841	6.16993	6.15238	6.21914	6.63557	6.42048	6.38368	6.16993	6.29824	6.12928	6.18835
0	hsa-miR-302b*	hsa-miR-302b*	6.3676	6.2074	6.2219	6.2869	6.2425	6.3552	6.3558	6.332	6.1498	6.3219	6.4523	6.2867	6.3402	6.2367	6.3249	6.3145	6.2347	6.1699	6.2144	6.1985	6.1674	6.4007	6.1869	6.2479	6.203	6.2612	6.3967	6.268	6.3331	7.4517	6.2718	6.2539	6.4565	6.3809	6.234	6.4431
0	hsa-miR-218	hsa-miR-218	6.5826	6.5983	6.2617	6.4821	6.4634	6.6216	6.6365	6.539	6.3687	6.6316	6.2573	6.6761	6.5192	6.4838	6.6454	6.4403	7.3486	7.3927	7.0211	7.514	6.8663	6.9419	6.3929	6.7522	6.571	6.2346	6.3593	6.2622	6.5005	6.9945	6.7134	6.3252	6.6378	6.3293	6.2928	6.17
0	hsa-miR-141	hsa-miR-141	6.1029	6.1629	6.2548	6.1898	6.2095	6.2699	6.2854	6.0874	6.234	6.198	6.1399	6.1513	6.2768	6.2338	6.0801	6.1716	6.0754	6.1699	6.1562	6.1702	6.1907	6.2311	6.3515	6.2479	6.2287	6.2142	6.2848	6.1984	6.2191	6.2854	6.2591	6.2422	6.1699	6.2271	6.2382	6.5456
0	hsa-miR-223	hsa-miR-223	9.3113	9.5553	9.7898	9.1344	9.973	8.8201	9.1582	9.9882	10.0099	9.7135	9.9537	9.9732	9.9949	9.9944	9.9475	9.286	8.7453	8.9592	9.5094	8.802	9.7542	9.0984	9.8571	8.1361	10.0135	8.6829	9.9771	9.5684	9.8897	8.6057	8.9525	10.0129	9.9913	8.8961	9.5465	10.4366
0	hsa-miR-508	hsa-miR-508	6.164	6.1293	6.1897	6.1973	6.2324	6.178	6.2854	6.184	6.1498	6.1227	6.2048	6.1276	6.1699	6.1733	6.0801	6.2113	6.1247	6.2877	6.1456	6.0646	6.1642	6.302	6.3295	6.2479	6.2369	6.3155	6.1699	6.6725	6.2191	6.2854	6.1779	6.1699	6.2857	6.2182	6.1293	6.182
0	hsa-miR-372	hsa-miR-372	6.4366	6.53	6.5419	6.5467	6.601	6.3577	6.426	6.6462	6.7431	6.3584	6.8831	6.4234	6.4129	6.4015	6.5025	6.3095	6.4149	6.3604	6.2844	6.3107	6.3045	6.4556	6.2698	6.3217	6.5582	6.9555	6.3449	6.4528	6.3334	6.2854	6.3318	6.8374	6.5317	6.4339	6.3802	6.872
0	hsa-miR-362	hsa-miR-362	6.0801	6.1293	6.1699	6.2047	6.2221	6.1733	6.2854	6.2241	6.2469	6.1998	6.1067	6.2278	6.2768	6.2672	6.1413	6.2037	6.2059	6.8117	6.1293	6.1645	6.2499	6.2558	6.8337	6.2479	6.1699	6.3245	6.1699	6.4397	6.2191	6.2889	8.3404	6.2539	6.3005	6.6565	6.234	6.2232
0	hsa-miR-526b*	hsa-miR-526b*	6.14796	6.52736	6.3663	6.49185	6.20945	6.18495	6.2854	6.18366	6.14975	6.03338	6.16413	6.03338	6.16993	6.17326	6.1479	6.1898	6.25212	7.52067	6.12928	6.07922	6.08013	6.41813	6.08013	6.24793	6.32109	6.21957	6.18982	6.91835	6.21914	6.2854	6.26219	6.2499	6.32193	6.21819	6.45641	7.18552
0	hsa-miR-518c	hsa-miR-518c	6.08013	6.12928	6.16993	6.18982	6.38842	6.17326	6.2854	6.05878	6.14975	6.03338	6.19968	6.10463	6.28914	6.17326	6.103	6.17326	6.09272	6.22094	6.12928	6.17392	6.08013	6.20945	6.08013	6.24793	6.16993	6.24245	6.16993	6.10852	6.21914	6.2854	6.17326	6.16993	6.16993	6.21819	6.12928	6.14975
0	hsa-miR-15b	hsa-miR-15b	8.4886	7.7168	7.8719	7.8484	7.9661	8.1298	9.1056	8.9136	8.4504	8.8199	8.1763	10.0388	8.3622	8.6584	8.6666	9.149	8.2836	7.3944	8.4494	7.5574	8.7509	8.756	8.7925	7.9241	8.5763	7.8275	8.8501	10.2159	9.6565	8.6047	8.4304	8.469	8.4421	7.3307	8.1835	8.0576
0	hsa-miR-190	hsa-miR-190	6.3535	6.2727	6.2855	6.2047	6.3581	6.2788	6.2854	6.1686	6.2719	6.3835	6.2288	6.495	6.4458	6.3013	6.2105	6.2377	6.2464	6.1699	6.1944	6.2084	6.0801	6.4262	6.4497	6.2479	6.3378	6.2426	6.223	6.592	6.2929	6.2854	6.1942	6.305	6.3808	6.2763	6.3055	6.7575
0	hsa-miR-203	hsa-miR-203	6.3887	6.6681	6.5292	6.3665	6.5373	6.716	6.4049	6.3939	6.3596	6.2123	6.2869	6.5149	6.5245	6.4015	6.4361	6.4041	6.3963	6.5422	6.9608	7.1329	6.7994	6.6666	6.4129	6.5116	6.727	6.4206	6.505	6.7552	6.4831	6.5214	6.6832	6.3607	7.1055	6.7146	7.3168	6.708
0	hsa-miR-302a*	hsa-miR-302a*	6.0801	6.1293	6.1699	6.2514	6.2117	6.1761	6.2854	6.4557	6.1498	6.1136	6.1547	6.1264	6.2761	6.1733	6.1671	6.1733	6.1044	6.3451	6.1667	6.1376	6.188	7.5757	6.4195	6.2479	6.1699	6.8685	6.3358	6.2217	6.26	6.2854	6.1733	6.1799	6.209	6.3032	6.1302	6.2105
0	hsa-miR-154	hsa-miR-154	6.2274	6.2391	6.2108	6.3018	6.2243	6.5505	6.3662	6.2457	6.345	6.2983	6.2463	6.2095	6.2174	6.2701	6.4561	6.2342	6.1259	6.1699	6.4282	6.2382	6.2169	6.2984	6.1717	6.2935	6.236	6.2426	6.4011	6.2416	6.3171	6.7768	6.3319	6.1699	6.2459	6.2186	6.2528	6.213
0	hsa-miR-412	hsa-miR-412	6.6582	6.4493	6.6267	6.4883	6.5283	6.2645	6.5143	6.2549	6.3237	6.254	6.3416	6.2784	6.2025	6.2037	6.3511	6.4548	6.3318	6.4148	6.2519	6.4553	6.25	6.5622	6.4007	6.4562	6.2618	6.2791	6.3963	6.5962	6.3807	6.4146	6.567	6.5208	6.59	6.6021	6.4355	6.905
0	hsa-miR-492	hsa-miR-492	6.1255	6.1513	6.2211	6.1973	6.2095	6.2006	6.3276	6.1555	6.1498	6.2807	6.4936	6.0577	6.2878	6.2672	6.2729	6.1961	6.1636	6.5949	6.2366	6.1545	6.1982	6.2311	6.0914	6.2479	6.2116	6.4214	6.1799	6.4004	6.2191	6.2854	6.1733	6.5371	6.1699	6.3999	6.203	6.9261
0	hsa-miR-191	hsa-miR-191	9.0964	9.1674	8.8939	8.968	8.8493	9.3158	9.0424	9.858	9.8622	9.0302	8.3624	9.2231	9.342	9.5803	9.2135	9.2173	8.3476	8.7584	8.3252	8.7471	9.0097	8.7268	8.3432	8.2594	10.0198	8.7381	8.9713	9.7595	9.0427	8.9325	9.0109	8.4535	10.0197	8.8518	8.6812	8.7082
0	hsa-miR-19b	hsa-miR-19b	7.7009	7.3935	7.5957	7.6512	7.4498	7.4439	7.6434	6.8045	6.7796	7.5252	7.8666	7.2227	7.2348	7.391	7.5828	7.4988	7.7297	7.4058	7.5847	7.4604	7.2933	7.5587	7.599	7.2857	7.5314	6.6518	7.5703	7.7471	7.5954	6.9767	6.9565	7.6116	7.2042	6.8453	7.5051	7.8267
0	hsa-miR-380-3p	hsa-miR-380-3p	6.12566	6.17338	6.29271	6.18982	6.20945	6.17326	6.2854	6.14141	6.14975	6.26679	6.03338	6.05788	6.16993	6.17326	6.32193	6.17326	6.05321	6.38049	6.12928	6.23394	6.29072	6.20945	6.08013	6.24793	6.2186	6.81418	6.18982	6.15611	6.21914	6.2854	6.17326	7.19884	6.16993	6.21819	6.50216	6.21429
0	hsa-miR-194	hsa-miR-194	6.4224	6.5142	6.5111	6.4425	6.4271	6.3102	6.2991	6.5783	6.5375	6.3219	6.2384	6.2755	6.4463	6.4969	6.3219	6.275	6.4424	6.1938	6.4243	6.3219	6.2649	6.6027	6.1694	6.2871	6.5032	6.2354	6.2459	6.7704	6.3585	6.4491	6.2838	6.2583	6.3696	6.5704	6.5417	6.538
0	hsa-miR-26a	hsa-miR-26a	10.4367	10.15	10.0856	9.9256	9.9593	10.1714	10.1394	10.4332	10.3973	10.4271	10.1699	10.1646	10.4642	10.2091	10.1806	10.1401	10.4809	10.3117	10.0577	10.2553	10.3805	10.4112	9.744	10.3247	10.4234	10.4769	9.9641	10.2583	9.8981	10.2392	10.4817	10.2995	10.1655	10.2818	9.8885	9.9648
0	hsa-miR-502	hsa-miR-502	6.0916	6.1293	6.1699	6.1898	6.2095	6.1733	6.2854	6.0334	6.1498	6.0833	6.0904	6.0334	6.1699	6.2255	6.0801	6.1733	6.0357	6.3798	6.1348	6.2275	6.0801	6.2095	6.0801	6.2479	6.1699	6.8437	6.1699	6.2139	6.2191	6.2854	6.1733	6.1699	6.1699	6.2603	6.1315	6.1498
0	hsa-miR-30c	hsa-miR-30c	9.8335	9.4878	9.2837	9.4576	8.8617	9.9764	9.9791	9.9781	10.0066	9.5595	8.5096	9.8175	9.8438	10.0038	9.9978	9.7855	9.423	9.5941	9.5098	9.6607	9.6942	9.4081	8.9268	9.0303	9.9991	8.9069	9.6373	9.9739	9.4278	9.3545	9.4074	9.3721	9.9783	9.5918	8.7242	7.2015
0	hsa-miR-142-3p	hsa-miR-142-3p	6.6221	6.4945	6.3028	6.5754	6.5186	6.6915	6.4802	6.5372	6.4933	6.5473	6.303	6.7694	6.5809	6.4616	6.416	6.6196	6.4227	6.4723	6.7291	6.4225	6.3908	6.2938	6.2657	6.9003	6.4205	6.4113	6.8446	6.6161	6.4015	6.8835	6.6288	6.2023	6.496	6.2937	6.5862	6.3871
0	hsa-miR-122a	hsa-miR-122a	7.4578	6.966	7.1055	7.6997	6.9897	7.1801	8.1691	8.1247	8.1591	8.0616	8.0408	8.3722	7.9521	6.3299	7.021	7.4234	7.5595	7.4776	8.0433	7.7325	7.8325	8.4068	7.8617	6.2479	8.1368	7.1809	8.1478	7.78	7.1294	6.9346	7.6848	6.353	8.4089	7.3841	6.5238	6.9677
0	hsa-miR-217	hsa-miR-217	6.5886	6.3235	6.3928	6.3039	6.3155	6.3837	6.3136	6.2274	6.2892	6.4263	6.3905	6.3583	6.4908	6.2964	6.3199	6.2462	6.2887	6.2498	6.2574	6.1662	6.2887	6.2874	6.2198	6.2479	6.4842	6.2374	6.3303	6.2973	6.2837	6.3243	6.2463	6.283	6.2663	6.3838	6.7839	6.5644
0	hsa-miR-324-5p	hsa-miR-324-5p	6.5401	6.2177	6.3029	6.3892	6.3587	6.3498	6.3768	6.2457	6.4834	6.2817	6.2325	6.348	6.5292	6.1957	6.2009	6.4294	6.3375	6.4956	6.4448	6.3094	6.1591	6.3053	6.165	6.3342	6.3419	6.6201	6.3956	6.1489	6.3454	6.4236	6.3701	6.389	6.2654	6.2271	6.4533	6.5715
0	hsa-miR-220	hsa-miR-220	7.3335	7.6575	7.6159	6.7729	8.1221	6.7112	6.5753	6.6062	6.546	6.473	6.7078	6.9052	6.5862	6.9148	7.369	6.4352	7.4931	6.6134	7.1119	7.7287	7.0678	7.575	7.1074	6.8672	6.9795	6.2757	6.6397	6.51	6.768	6.5278	6.8562	6.373	7.3003	7.6094	6.8179	7.4433
0	hsa-miR-215	hsa-miR-215	6.5028	7.0135	6.6553	6.4659	6.7568	6.497	6.4537	6.4261	6.5278	6.3982	6.4892	6.5326	6.5513	6.4903	6.695	6.491	6.5988	6.5323	6.3724	6.5865	6.7027	6.7123	6.3139	6.4604	6.371	6.361	6.223	6.6463	6.4178	6.3071	6.4487	6.345	6.6209	6.5002	6.6283	7.1309
0	hsa-miR-374	hsa-miR-374	6.1699	6.6871	6.416	6.1898	6.2324	6.2385	6.3345	6.1594	6.1672	6.3976	6.4092	6.2807	6.2642	6.2819	6.2598	6.484	6.3226	6.3137	6.3797	6.3275	6.2555	6.2666	6.135	6.2489	6.3204	6.8913	6.1945	6.259	6.5089	6.3035	6.2986	6.3175	6.2749	6.6159	6.635	6.3007
0	hsa-miR-95	hsa-miR-95	7.307	6.9708	7.0036	6.9944	7.003	11.265	6.7523	6.9756	7.0123	6.9183	6.92	7.1252	6.6727	7.0549	6.7479	6.9729	6.9329	7.7607	6.8041	6.9546	7.008	6.7233	6.6191	7.1866	6.9988	6.525	6.7842	6.8458	6.6791	7.1906	7.3049	6.5743	7.3193	7.1169	6.5138	6.5325
0	hsa-miR-34a	hsa-miR-34a	6.1368	6.4144	6.4019	6.3221	6.3258	6.5092	6.2854	6.405	6.4661	6.2303	6.3789	6.3034	6.2767	6.4622	6.4066	6.4593	6.2628	6.3244	6.2451	6.4495	6.3977	6.2168	6.2271	6.3994	6.2786	6.3397	6.4848	6.5767	6.4555	6.4219	6.4134	6.2283	6.3234	6.2439	6.4036	6.273
0	hsa-miR-185	hsa-miR-185	7.5899	7.693	7.6137	7.6313	7.8746	7.6063	7.5164	7.6072	7.5537	7.5484	8.1348	7.4414	7.6553	7.5738	7.576	7.6693	7.5606	7.3131	7.9142	7.8492	7.7016	7.7167	7.5565	7.8969	7.5806	7.4674	7.5664	7.4455	7.4706	7.5733	7.5867	7.6974	7.9471	7.5536	7.9079	8.2718
0	hsa-miR-423	hsa-miR-423	7.6169	7.8803	7.6095	7.6129	8.2038	7.611	7.73	8.6245	7.611	7.7446	7.2607	7.612	7.611	7.9486	7.611	7.1795	7.1638	7.5973	8.3546	7.611	7.611	7.6105	7.611	7.4816	7.7595	7.8485	7.611	8.4952	8.1059	7.6561	7.6351	6.729	8.6777	7.7143	7.9229	8.7902

## Sheet: SAM Work (Do not edit!)
		Positive X	Positive Y	Negative X	Negative Y
-1.1487	-1.81287	2.06636	3.78256	-2.02593	-3.16751
-1.12571	-1.77468			-1.81097	-2.79988
-1.10191	-1.75813			-1.68043	-2.79181
-1.08001	-1.74535			-1.58825	-2.69008
-1.0579	-1.73725			-1.51583	-2.50165
-1.03889	-1.71437			-1.45971	-2.47285
-1.01957	-1.70167			-1.40935	-2.38788
-1.0012	-1.6453			-1.36452	-2.21735
-0.983989	-1.62763			-1.32523	-2.09999
-0.964846	-1.60332			-1.29174	-2.08033
-0.947702	-1.53129			-1.25965	-2.06233
-0.932418	-1.44675			-1.22903	-1.99669
-0.918032	-1.41529			-1.2004	-1.93994
-0.902486	-1.37335			-1.17437	-1.92879
-0.88887	-1.36199
-0.874959	-1.32836
-0.860492	-1.29376
-0.847642	-1.28128
-0.832736	-1.25191
-0.819358	-1.18815
-0.80592	-1.16132
-0.792635	-1.07827
-0.780582	-0.981267
-0.768436	-0.951985
-0.757074	-0.926488
-0.746693	-0.864463
-0.734953	-0.830677
-0.723843	-0.800023
-0.712344	-0.79365
-0.700566	-0.78743
-0.688781	-0.769078
-0.678442	-0.75909
-0.667848	-0.755406
-0.658014	-0.720346
-0.64751	-0.716451
-0.637719	-0.704552
-0.627484	-0.675461
-0.618389	-0.664826
-0.608145	-0.656951
-0.598104	-0.638921
-0.588025	-0.636706
-0.577879	-0.62418
-0.568064	-0.616209
-0.558452	-0.584169
-0.548872	-0.582897
-0.539757	-0.582074
-0.529826	-0.579517
-0.519992	-0.555125
-0.510853	-0.551409
-0.502101	-0.504517
-0.492778	-0.500433
-0.484142	-0.496432
-0.474452	-0.484131
-0.46516	-0.473246
-0.456714	-0.454511
-0.44788	-0.411943
-0.438634	-0.40664
-0.429378	-0.369028
-0.420693	-0.355552
-0.411916	-0.353621
-0.402653	-0.351359
-0.393448	-0.328887
-0.384312	-0.316795
-0.376164	-0.304213
-0.366828	-0.231386
-0.358764	-0.221383
-0.350468	-0.197641
-0.341598	-0.185068
-0.332879	-0.17095
-0.324544	-0.168761
-0.316072	-0.161114
-0.3069	-0.152634
-0.298363	-0.148559
-0.28963	-0.143358
-0.281436	-0.134328
-0.272545	-0.110904
-0.26415	-0.106448
-0.255545	-0.0963758
-0.247053	-0.0922969
-0.238403	-0.0790373
-0.229891	-0.0747508
-0.221572	-0.0491566
-0.213883	-0.0417415
-0.205598	-0.0191554
-0.196903	0.0137112
-0.187912	0.0251212
-0.178777	0.0831616
-0.169967	0.0851146
-0.161183	0.104791
-0.152669	0.117328
-0.144177	0.128756
-0.135184	0.129935
-0.126479	0.176915
-0.117822	0.187307
-0.110023	0.190059
-0.10149	0.214755
-0.0922901	0.246598
-0.0837287	0.247944
-0.0748045	0.254844
-0.0667634	0.266125
-0.058072	0.266734
-0.0493947	0.273177
-0.0412353	0.278845
-0.0330294	0.282502
-0.0243509	0.292567
-0.0157097	0.310746
-0.00706024	0.321369
0.00113377	0.331228
0.0100979	0.357272
0.0190474	0.365902
0.0275435	0.366104
0.0372629	0.38165
0.0455891	0.389812
0.0537327	0.405658
0.0619866	0.420159
0.0703611	0.42341
0.079006	0.457128
0.0876949	0.468954
0.0961769	0.469531
0.104706	0.472553
0.113341	0.481143
0.121897	0.49241
0.130289	0.500338
0.139123	0.515937
0.148097	0.53281
0.156844	0.537747
0.16517	0.552788
0.173606	0.555901
0.182224	0.579989
0.190767	0.599813
0.199993	0.610521
0.2081	0.613217
0.216371	0.62961
0.22519	0.665518
0.234076	0.667099
0.242614	0.690001
0.251636	0.693484
0.2609	0.699146
0.2701	0.701166
0.279899	0.710308
0.289218	0.712923
0.297928	0.718554
0.30728	0.719266
0.315831	0.726715
0.324765	0.750785
0.334316	0.757432
0.343454	0.767637
0.353382	0.796194
0.362905	0.806751
0.372125	0.8309
0.382353	0.836663
0.392498	0.841815
0.402455	0.844757
0.412067	0.85101
0.421512	0.868789
0.431579	0.889133
0.441627	0.895176
0.451405	0.89764
0.461601	0.905981
0.471577	0.921302
0.482088	0.92497
0.492083	0.928297
0.501829	0.950874
0.51212	0.952482
0.522449	0.957118
0.532539	0.960714
0.542848	0.979434
0.554064	0.981989
0.564822	1.03724
0.575135	1.04767
0.585977	1.05707
0.596473	1.07183
0.606308	1.0751
0.618026	1.08504
0.629477	1.08515
0.640151	1.089
0.651616	1.10471
0.664583	1.11688
0.675728	1.13408
0.687775	1.14408
0.699374	1.15103
0.712103	1.16328
0.725044	1.16947
0.737681	1.17669
0.750443	1.19654
0.763315	1.20227
0.775531	1.21719
0.788825	1.22527
0.80142	1.22939
0.81495	1.22959
0.828409	1.23925
0.841014	1.25299
0.855212	1.26606
0.86908	1.28882
0.883503	1.30034
0.897918	1.32191
0.913102	1.32308
0.929119	1.33117
0.945916	1.34464
0.963747	1.35045
0.980999	1.37713
0.996407	1.38049
1.01426	1.38381
1.03253	1.40377
1.05071	1.48386
1.06972	1.49592
1.09006	1.51252
1.11048	1.55762
1.13311	1.56977
1.15581	1.57493
1.17866	1.57507
1.20539	1.60283
1.22983	1.61355
1.25704	1.63542
1.28999	1.66019
1.32086	1.67227
1.358	1.70823
1.39985	1.77038
1.44334	1.80419
1.49484	1.81317
1.55469	1.93884
1.62978	1.96904
1.72309	2.00479
1.84678	2.2397

## Sheet: SAM Output
Current settings
Input parameters
Data type?								Two class unpaired
Arrays centered?								FALSE
Delta								0.725096
Minimum fold change								0
Test statistic								standard
Are data are log scale?								TRUE
Number of permutations								500
Input percentile for exchangeability factor s0								Automatic choice
Number of neighbors for KNN								10
Seed for Random number generator								1234567
Computed values
Estimate of pi0 (proportion of null genes)								0.627615
Exchangibility factor s0								0.0269441
s0 percentile								0.05
False Discovery Rate (%)								4.1841
List of All Genes
Positive genes (141)
	Row	Gene ID	Gene Name	Score(d)	Numerator(r)	Denominator(s+s0)	Fold Change	q-value(%)
	14	hsa-miR-106b	hsa-miR-106b	3.78256	0.77969	0.206127	1.76896	0
	74	hsa-miR-130b	hsa-miR-130b	2.2397	0.443234	0.197899	1.59316	19.7042
	20	hsa-miR-331	hsa-miR-331	2.00479	0.205979	0.102743	1.14833	19.7042
	91	hsa-miR-520d	hsa-miR-520d	1.96904	0.178248	0.0905251	1.15254	19.7042
	121	hsa-miR-181a	hsa-miR-181a	1.93884	0.273971	0.141307	1.18175	19.7042
	145	hsa-miR-299-3p	hsa-miR-299-3p	1.81317	0.134101	0.0739595	1.10726	19.7042
	151	hsa-miR-518d	hsa-miR-518d	1.80419	0.139587	0.0773679	1.11505	19.7042
	45	hsa-miR-367	hsa-miR-367	1.77038	0.153265	0.0865718	1.12776	19.7042
	124	hsa-miR-184	hsa-miR-184	1.70823	0.250917	0.146887	1.21081	19.7042
	54	hsa-miR-520e	hsa-miR-520e	1.67227	0.211906	0.126717	1.20552	19.7042
	107	hsa-miR-503	hsa-miR-503	1.66019	0.170402	0.10264	1.15886	19.7042
	95	hsa-miR-125b	hsa-miR-125b	1.63542	0.259978	0.158967	1.2342	19.7042
	219	hsa-miR-302a*	hsa-miR-302a*	1.61355	0.180524	0.11188	1.1767	19.7042
	98	hsa-miR-100	hsa-miR-100	1.60283	0.168169	0.10492	1.12681	19.7042
	132	hsa-miR-202	hsa-miR-202	1.57507	0.333774	0.211911	1.4738	19.7042
	211	hsa-miR-508	hsa-miR-508	1.57493	0.091999	0.0584147	1.06929	19.7042
	213	hsa-miR-362	hsa-miR-362	1.56977	0.239079	0.152302	1.29458	19.7042
	209	hsa-miR-141	hsa-miR-141	1.55762	0.0814276	0.052277	1.05906	19.7042
	221	hsa-miR-412	hsa-miR-412	1.51252	0.115113	0.076107	1.08479	19.7042
	102	hsa-miR-483	hsa-miR-483	1.49592	0.098439	0.0658051	1.0766	19.7042
	97	hsa-miR-518f	hsa-miR-518f	1.48386	0.0917229	0.0618139	1.06847	19.7042
	225	hsa-miR-380-3p	hsa-miR-380-3p	1.40377	0.134833	0.0960507	1.12145	19.7042
	147	hsa-miR-19a	hsa-miR-19a	1.38381	0.0731829	0.0528849	1.05348	19.7042
	82	hsa-miR-519c	hsa-miR-519c	1.38049	0.136316	0.0987449	1.13025	19.7042
	178	hsa-miR-337	hsa-miR-337	1.37713	0.0688269	0.0499785	1.04817	19.7042
	59	hsa-miR-let7b	hsa-miR-let7b	1.35045	0.123824	0.091691	1.08303	19.7042
	92	hsa-miR-202*	hsa-miR-202*	1.34464	0.113872	0.084686	1.09396	19.7042
	185	hsa-miR-148b	hsa-miR-148b	1.33117	0.0920629	0.0691592	1.06695	19.7042
	27	hsa-miR-1	hsa-miR-1	1.32308	0.127962	0.0967155	1.09882	19.7042
	31	hsa-miR-519e*	hsa-miR-519e*	1.32191	0.13497	0.102102	1.13202	19.7042
	163	rno-miR-335	rno-miR-335	1.30034	0.147555	0.113475	1.11818	19.7042
	172	hsa-miR-373	hsa-miR-373	1.28882	0.0778667	0.0604169	1.05737	19.7042
	218	hsa-miR-203	hsa-miR-203	1.26606	0.136809	0.108059	1.10409	19.7042
	69	hsa-miR-409-5p	hsa-miR-409-5p	1.25299	0.170412	0.136005	1.2171	19.7042
	47	hsa-miR-520d*	hsa-miR-520d*	1.23925	0.180884	0.145962	1.2047	19.7042
	133	hsa-miR-501	hsa-miR-501	1.22959	0.101413	0.0824771	1.08408	19.7042
	217	hsa-miR-190	hsa-miR-190	1.22939	0.0839295	0.0682693	1.06332	19.7042
	111	hsa-miR-105	hsa-miR-105	1.22527	0.0719524	0.0587237	1.05331	19.7042
	192	hsa-miR-526b	hsa-miR-526b	1.21719	0.0916561	0.0753014	1.0712	19.7042
	168	hsa-miR-490	hsa-miR-490	1.20227	0.0803905	0.0668658	1.06307	19.7042
	206	hsa-miR-507	hsa-miR-507	1.19654	0.177476	0.148325	1.24517	19.7042
	128	hsa-miR-302c	hsa-miR-302c	1.17669	0.128112	0.108875	1.13635	19.7042
	42	hsa-miR-493	hsa-miR-493	1.16947	0.147158	0.125833	1.17029	19.7042
	228	hsa-miR-502	hsa-miR-502	1.16328	0.08314	0.0714704	1.06584	19.7042
	140	hsa-miR-181d	hsa-miR-181d	1.15103	0.29937	0.260089	1.27223	19.7042
	207	hsa-miR-302b*	hsa-miR-302b*	1.14408	0.110665	0.0967279	1.10676	19.7042
	180	hsa-miR-130a	hsa-miR-130a	1.13408	0.143701	0.126711	1.13439	19.7042
	127	hsa-miR-182*	hsa-miR-182*	1.11688	0.108892	0.0974973	1.0905	19.7042
	76	hsa-miR-519e	hsa-miR-519e	1.10471	0.0774257	0.070087	1.05994	19.7042
	131	hsa-miR-302c*	hsa-miR-302c*	1.089	0.119328	0.109575	1.10991	19.7042
	114	hsa-miR-186	hsa-miR-186	1.08515	0.12036	0.110915	1.11221	19.7042
	99	hsa-miR-384	hsa-miR-384	1.08504	0.113175	0.104305	1.11826	19.7042
	66	hsa-miR-134	hsa-miR-134	1.0751	0.224615	0.208925	1.2261	19.7042
	122	hsa-miR-432	hsa-miR-432	1.07183	0.0694152	0.0647635	1.05369	19.7042
	182	hsa-miR-188	hsa-miR-188	1.05707	0.0768324	0.072684	1.06035	19.7042
	187	hsa-miR-496	hsa-miR-496	1.04767	0.051361	0.0490241	1.03653	19.7042
	115	hsa-miR-155	hsa-miR-155	1.03724	0.114432	0.110324	1.09904	19.7042
	68	hsa-miR-324-3p	hsa-miR-324-3p	0.981989	0.0648819	0.0660719	1.04842	19.7042
	196	hsa-miR-133b	hsa-miR-133b	0.979434	0.0877648	0.0896077	1.07924	19.7042
	103	hsa-miR-182	hsa-miR-182	0.960714	0.08352	0.0869353	1.06506	19.7042
	101	hsa-miR-369-5p	hsa-miR-369-5p	0.957118	0.0851524	0.0889675	1.08184	19.7042
	193	hsa-miR-18	hsa-miR-18	0.952482	0.0622571	0.0653631	1.04653	19.7042
	222	hsa-miR-492	hsa-miR-492	0.950874	0.0778333	0.0818545	1.06285	19.7042
	73	hsa-miR-200b	hsa-miR-200b	0.928297	0.0661881	0.0713006	1.05031	19.7042
	58	hsa-miR-346	hsa-miR-346	0.92497	0.0793362	0.0857716	1.07015	19.7042
	28	hsa-miR-126*	hsa-miR-126*	0.921302	0.0618619	0.0671462	1.04569	19.7042
	148	hsa-miR-107	hsa-miR-107	0.905981	0.149643	0.165172	1.08835	19.7042
	70	hsa-miR-18a*	hsa-miR-18a*	0.89764	0.116855	0.130181	1.1547	19.7042
	60	hsa-miR-98	hsa-miR-98	0.895176	0.0615695	0.0687792	1.04713	19.7042
	77	hsa-miR-191*	hsa-miR-191*	0.889133	0.0470781	0.0529483	1.03418	19.7042
	167	hsa-miR-183	hsa-miR-183	0.868789	0.0478667	0.0550958	1.03384	19.7042
	26	hsa-miR-525*	hsa-miR-525*	0.85101	0.13583	0.15961	1.11905	27.1967
	19	hsa-miR-525	hsa-miR-525	0.844757	0.0919619	0.108862	1.06633	27.1967
	214	hsa-miR-526b*	hsa-miR-526b*	0.841815	0.110062	0.130744	1.07175	27.1967
	105	hsa-miR-345	hsa-miR-345	0.836663	0.0580619	0.069397	1.04446	27.1967
	81	hsa-miR-321	hsa-miR-321	0.8309	0.288865	0.347653	1.23065	27.1967
	240	hsa-miR-423	hsa-miR-423	0.806751	0.138233	0.171346	1.13427	27.1967
	24	hsa-miR-339	hsa-miR-339	0.796194	0.171284	0.215128	1.21731	27.1967
	71	hsa-miR-510	hsa-miR-510	0.767637	0.0983724	0.12815	1.13098	27.1967
	89	hsa-miR-500	hsa-miR-500	0.757432	0.0618171	0.0816142	1.04508	27.1967
	94	hsa-miR-144	hsa-miR-144	0.750785	0.0578488	0.077051	1.03543	27.1967
	154	hsa-miR-410	hsa-miR-410	0.726715	0.0506552	0.0697045	1.04092	27.1967
	236	hsa-miR-374	hsa-miR-374	0.719266	0.0584657	0.0812852	1.04778	27.1967
	80	hsa-miR-499	hsa-miR-499	0.718554	0.0707067	0.0984013	1.05537	27.1967
	143	hsa-miR-409	hsa-miR-409	0.712923	0.0740242	0.103832	1.06762	27.1967
	189	hsa-miR-342	hsa-miR-342	0.710308	0.127775	0.179887	1.09515	27.1967
	44	hsa-miR-369	hsa-miR-369	0.701166	0.0647305	0.0923184	1.05616	27.1967
	40	hsa-miR-let7c	hsa-miR-let7c	0.699146	0.04634	0.0662808	1.03147	27.1967
	51	hsa-miR-let7d	hsa-miR-let7d	0.693484	0.065219	0.0940455	1.04827	27.1967
	176	hsa-miR-200c	hsa-miR-200c	0.690001	0.05142	0.0745216	1.03515	27.1967
	38	hsa-miR-let-7e	hsa-miR-let-7e	0.667099	0.0466924	0.0699931	1.03362	28.3439
	86	hsa-miR-498	hsa-miR-498	0.665518	0.140197	0.210659	1.29764	28.3439
	123	hsa-miR-213	hsa-miR-213	0.62961	0.04786	0.0760153	1.03954	29.3883
	29	hsa-miR-373*	hsa-miR-373*	0.613217	0.137394	0.224055	1.39554	29.3883
	194	hsa-miR-518b	hsa-miR-518b	0.610521	0.0430667	0.0705409	1.03374	29.3883
	87	hsa-miR-216	hsa-miR-216	0.599813	0.048381	0.0806601	1.03179	30.898
	112	hsa-miR-424	hsa-miR-424	0.579989	0.0561	0.096726	1.0503	30.898
	61	hsa-miR-154*	hsa-miR-154*	0.555901	0.036799	0.0661971	1.02991	30.898
	130	hsa-miR-148	hsa-miR-148	0.552788	0.0293819	0.0531522	1.02155	30.898
	201	hsa-miR-142-5p	hsa-miR-142-5p	0.537747	0.0377	0.0701073	1.02614	30.898
	188	hsa-miR-296	hsa-miR-296	0.53281	0.0487419	0.0914808	1.05509	30.898
	184	hsa-miR-524*	hsa-miR-524*	0.515937	0.0393835	0.076334	1.02525	33.3838
	63	hsa-miR-376b	hsa-miR-376b	0.500338	0.0388038	0.0775552	1.0285	33.3838
	216	hsa-miR-15b	hsa-miR-15b	0.49241	0.12217	0.248105	1.12405	33.3838
	199	hsa-miR-509	hsa-miR-509	0.481143	0.0307295	0.0638677	1.02458	33.3838
	25	hsa-miR-17-3p	hsa-miR-17-3p	0.472553	0.0709124	0.150062	1.04365	33.3838
	93	hsa-miR-103	hsa-miR-103	0.469531	0.0555067	0.118217	1.05336	33.3838
	118	hsa-miR-181b	hsa-miR-181b	0.468954	0.109969	0.234498	1.08543	33.3838
	159	hsa-miR-135b	hsa-miR-135b	0.457128	0.0374943	0.0820215	1.02673	34.2335
	88	hsa-miR-10b	hsa-miR-10b	0.42341	0.0522286	0.123352	1.04639	35.8637
	53	hsa-miR-153	hsa-miR-153	0.420159	0.0320219	0.0762137	1.02916	35.8637
	215	hsa-miR-518c	hsa-miR-518c	0.405658	0.0210665	0.0519318	1.0137	35.8637
	96	hsa-miR-187	hsa-miR-187	0.389812	0.059841	0.153512	1.04584	35.8637
	226	hsa-miR-194	hsa-miR-194	0.38165	0.0281571	0.0737774	1.02369	35.8637
	139	hsa-miR-198	hsa-miR-198	0.366104	0.0505457	0.138064	1.04092	36.7485
	142	hsa-miR-214	hsa-miR-214	0.365902	0.0812105	0.221946	1.09837	36.7485
	239	hsa-miR-185	hsa-miR-185	0.357272	0.0338076	0.0946271	1.02907	36.7485
	129	hsa-miR-208	hsa-miR-208	0.331228	0.0167819	0.0506657	1.01059	37.7389
	179	hsa-miR-101	hsa-miR-101	0.321369	0.0502324	0.156307	1.01611	37.7389
	79	hsa-miR-370	hsa-miR-370	0.310746	0.0400343	0.128833	1.06078	37.7389
	232	hsa-miR-217	hsa-miR-217	0.292567	0.0199333	0.0681325	1.01748	37.7389
	141	hsa-miR-193	hsa-miR-193	0.282502	0.0231732	0.0820283	1.00906	37.7389
	33	hsa-miR-181c	hsa-miR-181c	0.278845	0.0759448	0.272355	0.994126	37.7389
	212	hsa-miR-372	hsa-miR-372	0.273177	0.0245057	0.0897063	1.02335	37.7389
	55	hsa-miR-193b	hsa-miR-193b	0.266734	0.0130619	0.0489698	1.00893	37.7389
	21	hsa-miR-491	hsa-miR-491	0.266125	0.0577552	0.217023	1.18448	37.7389
	48	hsa-miR-199a	hsa-miR-199a	0.254844	0.0131248	0.0515012	1.00817	37.7389
	32	hsa-miR-150	hsa-miR-150	0.247944	0.0341086	0.137566	1.02593	37.7389
	220	hsa-miR-154	hsa-miR-154	0.246598	0.0168314	0.0682545	1.01461	37.7389
	30	hsa-miR-127	hsa-miR-127	0.214755	0.037859	0.176289	1.03587	37.7389
	233	hsa-miR-324-5p	hsa-miR-324-5p	0.190059	0.0128981	0.0678637	1.00992	37.7389
	72	hsa-miR-30e-3p	hsa-miR-30e-3p	0.187307	0.0134429	0.0717691	1.00833	37.7389
	195	hsa-miR-299	hsa-miR-299	0.176915	0.0134067	0.0757804	1.01502	37.7389
	116	hsa-miR-34b	hsa-miR-34b	0.129935	0.00752223	0.0578921	1.00443	37.7389
	41	hsa-miR-let-7f	hsa-miR-let-7f	0.128756	0.0092419	0.0717783	1.00834	37.7389
	169	hsa-miR-328	hsa-miR-328	0.117328	0.00855524	0.0729171	1.00942	37.7389
	183	hsa-miR-450	hsa-miR-450	0.104791	0.014583	0.139163	1.0061	37.7389
	18	hsa-miR-149	hsa-miR-149	0.0851146	0.0120829	0.14196	1.01687	37.7389
	120	hsa-miR-222	hsa-miR-222	0.0831616	0.0215133	0.258693	1.00973	37.7389
	205	hsa-miR-320	hsa-miR-320	0.0251212	0.00633238	0.252074	1.08316	37.7389
	150	hsa-miR-128b	hsa-miR-128b	0.0137112	0.0019419	0.141629	1.01075	37.7389
Negative genes (98)
	Row	Gene ID	miRNA	Score(d)	Numerator(r)	Denominator(s+s0)	Fold Change	q-value(%)
	13	hsa-miR-26b	hsa-miR-26b	-3.16751	-0.663566	0.209491	0.634809	0
	16	hsa-miR-20b	hsa-miR-20b	-2.79988	-0.320285	0.114392	0.809792	0
	5	hsa-miR-30b	hsa-miR-30b	-2.79181	-0.671567	0.240549	0.681825	0
	7	hsa-miR-92	hsa-miR-92	-2.69008	-0.381608	0.141857	0.761464	0
	11	hsa-miR-30a*	hsa-miR-30a*	-2.50165	-0.372084	0.148735	0.79099	0
	15	hsa-miR-29c	hsa-miR-29c	-2.47285	-0.309313	0.125084	0.815139	0
	6	hsa-miR-29a	hsa-miR-29a	-2.38788	-0.283656	0.11879	0.824519	0
	2	hsa-miR-29b	hsa-miR-29b	-2.21735	-0.62527	0.28199	0.685213	0
	9	hsa-miR-195	hsa-miR-195	-2.09999	-0.46154	0.219782	0.727431	0
	8	hsa-miR-212	hsa-miR-212	-2.08033	-0.262002	0.125943	0.824665	0
	12	hsa-miR-30d	hsa-miR-30d	-2.06233	-0.425577	0.206357	0.802513	0
	17	hsa-miR-30e	hsa-miR-30e	-1.99669	-0.158068	0.0791648	0.889719	0
	3	hsa-miR-24	hsa-miR-24	-1.93994	-0.363513	0.187384	0.787748	4.1841
	4	hsa-miR-7	hsa-miR-7	-1.92879	-0.42551	0.220609	0.701855	4.1841
	100	hsa-miR-22	hsa-miR-22	-1.81287	-0.236133	0.130254	0.864907	5.70559
	229	hsa-miR-30c	hsa-miR-30c	-1.77468	-0.368943	0.207893	0.81762	5.70559
	75	hsa-miR-99b	hsa-miR-99b	-1.75813	-0.254722	0.144882	0.841737	5.70559
	10	hsa-miR-9*	hsa-miR-9*	-1.74535	-0.360515	0.206558	0.766004	5.70559
	198	hsa-miR-20	hsa-miR-20	-1.73725	-0.192985	0.111086	0.880375	5.70559
	191	hsa-miR-124a	hsa-miR-124a	-1.71437	-0.383655	0.223788	0.801136	5.70559
	64	hsa-miR-106a	hsa-miR-106a	-1.70167	-0.259426	0.152454	0.813784	5.70559
	57	hsa-miR-33	hsa-miR-33	-1.6453	-0.351945	0.213909	0.677139	6.53766
	85	hsa-miR-17-5p	hsa-miR-17-5p	-1.62763	-0.201984	0.124097	0.863203	6.53766
	165	hsa-miR-27a	hsa-miR-27a	-1.60332	-0.276768	0.172621	0.800558	7.53138
	138	hsa-miR-206	hsa-miR-206	-1.53129	-0.182852	0.119411	0.88248	9.65562
	62	hsa-miR-453	hsa-miR-453	-1.44675	-0.19998	0.138227	0.86462	11.6225
	126	hsa-miR-21	hsa-miR-21	-1.41529	-0.312337	0.220688	0.759434	11.6225
	208	hsa-miR-218	hsa-miR-218	-1.37335	-0.184841	0.134591	0.865962	19.7042
	83	hsa-miR-16	hsa-miR-16	-1.36199	-0.27993	0.205529	0.824394	19.7042
	146	hsa-miR-27b	hsa-miR-27b	-1.32836	-0.280682	0.2113	0.785398	27.1967
	46	hsa-miR-9	hsa-miR-9	-1.29376	-0.228427	0.17656	0.842436	28.3439
	37	hsa-miR-506	hsa-miR-506	-1.28128	-0.22964	0.179227	0.86804	28.3439
	197	hsa-miR-143	hsa-miR-143	-1.25191	-0.26598	0.212459	0.829629	29.3883
	237	hsa-miR-95	hsa-miR-95	-1.18815	-0.336968	0.283608	0.493771	34.2335
	137	hsa-miR-519d	hsa-miR-519d	-1.16132	-0.247275	0.212925	0.823793	35.8637
	135	hsa-miR-96	hsa-miR-96	-1.07827	-0.160143	0.148519	0.864339	39.1241
	186	hsa-miR-28	hsa-miR-28	-0.981267	-0.21293	0.216996	0.83045	40.8962
	204	hsa-miR-517c	hsa-miR-517c	-0.951985	-0.171338	0.17998	0.800479	41.0364
	157	hsa-miR-93	hsa-miR-93	-0.926488	-0.089721	0.0968399	0.9356	41.5745
	149	hsa-miR-326	hsa-miR-326	-0.864463	-0.0607952	0.0703272	0.95395	43.0989
	231	hsa-miR-122a	hsa-miR-122a	-0.830677	-0.194791	0.234497	0.921225	43.8146
	35	hsa-miR-146b	hsa-miR-146b	-0.800023	-0.0932581	0.116569	0.94427	43.8146
	90	hsa-miR-197	hsa-miR-197	-0.79365	-0.102837	0.129575	0.92218	43.8146
	177	hsa-miR-23b	hsa-miR-23b	-0.78743	-0.0774257	0.0983271	0.931217	44.884
	34	hsa-miR-132	hsa-miR-132	-0.769078	-0.145977	0.189808	0.912946	44.884
	39	hsa-miR-99a	hsa-miR-99a	-0.75909	-0.0371152	0.0488944	0.975358	44.884
	106	hsa-miR-219	hsa-miR-219	-0.755406	-0.105786	0.140038	0.910516	44.884
	144	hsa-miR-135	hsa-miR-135	-0.720346	-0.110852	0.153888	0.933053	45.8497
	22	hsa-miR-126	hsa-miR-126	-0.716451	-0.149974	0.209329	0.947017	45.8497
	108	hsa-miR-25	hsa-miR-25	-0.704552	-0.0703552	0.0998582	0.948112	45.9504
	235	hsa-miR-215	hsa-miR-215	-0.675461	-0.0598895	0.0886646	0.96636	45.9504
	50	hsa-miR-137	hsa-miR-137	-0.664826	-0.0858562	0.129141	0.928171	45.9504
	119	hsa-miR-340	hsa-miR-340	-0.656951	-0.0789712	0.120209	0.936803	45.9504
	152	hsa-miR-15a	hsa-miR-15a	-0.638921	-0.102982	0.161181	0.927486	46.9835
	181	hsa-miR-145	hsa-miR-145	-0.636706	-0.178813	0.280841	0.932215	46.9835
	49	hsa-miR-140	hsa-miR-140	-0.62418	-0.03832	0.0613925	0.974094	46.9835
	175	hsa-miR-368	hsa-miR-368	-0.616209	-0.0618371	0.100351	0.947685	46.9835
	78	hsa-miR-32	hsa-miR-32	-0.584169	-0.0571219	0.0977831	0.969033	46.9835
	224	hsa-miR-19b	hsa-miR-19b	-0.582897	-0.0765048	0.131249	0.959208	46.9835
	67	hsa-miR-let7a	hsa-miR-let7a	-0.582074	-0.0787029	0.135211	0.959424	46.9835
	234	hsa-miR-220	hsa-miR-220	-0.579517	-0.106483	0.183744	0.912809	46.9835
	56	hsa-miR-let7i	hsa-miR-let7i	-0.555125	-0.062879	0.11327	0.955048	47.5046
	109	hsa-miR-488	hsa-miR-488	-0.551409	-0.0335714	0.060883	0.975329	47.5046
	170	hsa-miR-376a	hsa-miR-376a	-0.504517	-0.046641	0.0924467	0.964284	48.6061
	227	hsa-miR-26a	hsa-miR-26a	-0.500433	-0.0471343	0.094187	0.973772	48.6061
	203	hsa-miR-487	hsa-miR-487	-0.496432	-0.0634	0.127711	0.991017	48.6061
	190	hsa-miR-31	hsa-miR-31	-0.484131	-0.0655162	0.135327	0.904197	48.8522
	223	hsa-miR-191	hsa-miR-191	-0.473246	-0.0897219	0.189588	0.972469	48.927
	210	hsa-miR-223	hsa-miR-223	-0.454511	-0.0972752	0.214022	0.980737	48.927
	84	hsa-miR-18b	hsa-miR-18b	-0.411943	-0.0797152	0.19351	0.804038	48.927
	117	hsa-miR-23a	hsa-miR-23a	-0.40664	-0.0419733	0.10322	0.974521	48.927
	136	hsa-miR-146	hsa-miR-146	-0.369028	-0.0372943	0.101061	0.98197	48.927
	155	hsa-miR-30a	hsa-miR-30a	-0.355552	-0.0253438	0.0712801	0.980899	48.927
	104	hsa-miR-138	hsa-miR-138	-0.353621	-0.0922305	0.260818	0.893891	48.927
	156	hsa-miR-129	hsa-miR-129	-0.351359	-0.0189629	0.0539701	0.98679	48.927
	23	hsa-miR-151	hsa-miR-151	-0.328887	-0.031801	0.0966925	0.97341	48.927
	43	hsa-miR-199a*	hsa-miR-199a*	-0.316795	-0.0259562	0.0819337	0.974919	48.927
	125	hsa-miR-210	hsa-miR-210	-0.304213	-0.0187476	0.0616267	0.986562	48.927
	52	hsa-miR-204	hsa-miR-204	-0.231386	-0.0314867	0.136079	0.961753	48.927
	166	hsa-miR-518c*	hsa-miR-518c*	-0.221383	-0.0296019	0.133713	1.0029	48.927
	36	hsa-miR-let-7g	hsa-miR-let-7g	-0.197641	-0.0114762	0.0580658	0.994661	48.927
	200	hsa-miR-330	hsa-miR-330	-0.185068	-0.0201533	0.108897	0.987561	48.927
	202	hsa-miR-302d	hsa-miR-302d	-0.17095	-0.0108152	0.0632655	0.994942	48.927
	162	hsa-miR-128a	hsa-miR-128a	-0.168761	-0.0225162	0.13342	0.999594	48.927
	65	hsa-miR-422b	hsa-miR-422b	-0.161114	-0.022179	0.13766	0.975935	48.927
	134	hsa-miR-221	hsa-miR-221	-0.152634	-0.0204581	0.134034	0.999437	48.927
	153	hsa-miR-139	hsa-miR-139	-0.148559	-0.0195029	0.13128	0.989178	48.927
	113	hsa-miR-133a	hsa-miR-133a	-0.143358	-0.0340695	0.237654	0.995935	48.927
	171	has-10a	has-10a	-0.134328	-0.0170552	0.126967	0.993718	48.927
	110	hsa-miR-192	hsa-miR-192	-0.110904	-0.0226724	0.204433	1.01468	48.927
	173	hsa-miR-422a	hsa-miR-422a	-0.106448	-0.0227676	0.213886	0.985068	48.927
	174	hsa-miR-152	hsa-miR-152	-0.0963758	-0.00829714	0.0860915	1.00277	48.927
	230	hsa-miR-142-3p	hsa-miR-142-3p	-0.0922969	-0.00794476	0.0860784	1.00285	48.927
	160	hsa-miR-489	hsa-miR-489	-0.0790373	-0.00805048	0.101857	1.00321	48.927
	164	hsa-miR-371	hsa-miR-371	-0.0747508	-0.00363524	0.0486315	0.996424	48.927
	238	hsa-miR-34a	hsa-miR-34a	-0.0491566	-0.00300286	0.0610875	0.998549	48.927
	161	hsa-miR-125a	hsa-miR-125a	-0.0417415	-0.00232571	0.0557171	0.997797	48.927
	158	hsa-miR-383	hsa-miR-383	-0.0191554	-0.00388476	0.202802	1.01009	48.927
