# Supplementary material for: microRNA expression in the prefrontal cortex of individuals with schizophrenia and schizoaffective disorder
Source: Genome Biol. 2007 Feb 27;8(2):R27. doi: 10.1186/gb-2007-8-2-r27 (PMC1852419; doi:10.1186/gb-2007-8-2-r27)
Supplement: Additional data file 2 — Data conditioning on PMI, pH, and hemisphere [file gb-2007-8-2-r27-S2.xls]

## Sheet: sam_limma_comparison
ProbeID	M	t	P.Value	adj.P.Val		Score(d)	Fold Change	q-value(%)
hsa-miR-106b	1.73766	4.96604	2.57421e-05	0.00615237		3.78256	1.76896	0		Correlation of limma t and SAM score
hsa-miR-195	-1.04316	-2.63584	0.0131667	0.161637		-2.09999	0.727431	0		0.966663
hsa-miR-20b	-0.680772	-3.8482	0.00057964	0.044411		-2.79988	0.809792	0
hsa-miR-212	-0.573786	-2.69885	0.0113236	0.159196		-2.08033	0.824665	0		SAM (columns G-I) was run on all case vs all control
hsa-miR-24	-0.941281	-3.51549	0.0014194	0.0565395		-1.93994	0.787748	0		Limma (columns B-E) was run on case (no schizoaffective) vs
hsa-miR-26b	-1.56221	-4.41552	0.000120935	0.0144518		-3.16751	0.634809	0		control and conditioned on PMI, pH, and hemisphere
hsa-miR-29a	-0.633589	-3.39564	0.00194843	0.0665249		-2.38788	0.824519	0
hsa-miR-29b	-1.37071	-2.81651	0.00850892	0.148075		-2.21735	0.685213	0
hsa-miR-29c	-0.702169	-3.65178	0.00098614	0.0471375		-2.47285	0.815139	0
hsa-miR-30a*	-0.73051	-2.84002	0.00803175	0.148075		-2.50165	0.79099	0
hsa-miR-30b	-1.3868	-3.12376	0.00394262	0.104698		-2.79181	0.681825	0
hsa-miR-30d	-0.852872	-2.34578	0.0258016	0.200993		-2.06233	0.802513	0
hsa-miR-30e	-0.292355	-2.60396	0.0142024	0.161637		-1.99669	0.889719	0
hsa-miR-7	-0.738647	-1.88193	0.0695952	0.272676		-1.92879	0.701855	0
hsa-miR-92	-0.89664	-3.75662	0.000743281	0.044411		-2.69008	0.761464	0
hsa-miR-106a	-0.511322	-1.95667	0.0597659	0.253407		-1.70167	0.813784	2.81476
hsa-miR-124a	-0.717398	-1.70968	0.0976685	0.333468		-1.71437	0.801136	2.81476
hsa-miR-20	-0.43266	-2.37696	0.0240446	0.200993		-1.73725	0.880375	2.81476
hsa-miR-22	-0.430833	-2.07305	0.0468673	0.238325		-1.81287	0.864907	2.81476
hsa-miR-30c	-0.830036	-2.26746	0.0307409	0.20239		-1.77468	0.81762	2.81476
hsa-miR-9*	-0.783854	-2.03625	0.0506512	0.242113		-1.74535	0.766004	2.81476
hsa-miR-99b	-0.600517	-2.6511	0.0126965	0.161637		-1.75813	0.841737	2.81476
hsa-miR-17-5p	-0.429672	-2.02272	0.0521089	0.244197		-1.62763	0.863203	5.16039
hsa-miR-27a	-0.595831	-1.95125	0.060436	0.253407		-1.60332	0.800558	5.16039
hsa-miR-33	-0.685536	-1.64508	0.11041	0.345098		-1.6453	0.677139	5.16039
hsa-miR-206	-0.429099	-2.08785	0.0454171	0.238325		-1.53129	0.88248	7.14516
hsa-miR-453	-0.378225	-1.57358	0.126089	0.357851		-1.44675	0.86462	9.17403
hsa-miR-1	0.293025	1.96586	0.0586454	0.253407		1.32308	1.09882	18.7986
hsa-miR-100	0.289946	1.71591	0.0965071	0.333468		1.60283	1.12681	18.7986
hsa-miR-105	0.149123	1.97543	0.0574972	0.253407		1.22527	1.05331	18.7986
hsa-miR-107	0.352212	1.25826	0.218017	0.469003		0.905981	1.08835	18.7986
hsa-miR-125b	0.567984	2.17978	0.0372684	0.217248		1.63542	1.2342	18.7986
hsa-miR-126*	0.0644006	0.88996	0.38058	0.588434		0.921302	1.04569	18.7986
hsa-miR-130a	0.339895	1.53525	0.13522	0.367245		1.13408	1.13439	18.7986
hsa-miR-130b	0.960323	2.54146	0.0164545	0.166171		2.2397	1.59316	18.7986
hsa-miR-133b	0.206011	1.49525	0.145311	0.374078		0.979434	1.07924	18.7986
hsa-miR-134	0.463601	1.34013	0.190283	0.44153		1.0751	1.2261	18.7986
hsa-miR-141	0.172973	2.80868	0.00867383	0.148075		1.55762	1.05906	18.7986
hsa-miR-148b	0.183916	1.91159	0.0655382	0.265485		1.33117	1.06695	18.7986
hsa-miR-155	0.1999	1.16257	0.254182	0.5105		1.03724	1.09904	18.7986
hsa-miR-18	0.122925	1.36443	0.182596	0.432085		0.952482	1.04653	18.7986
hsa-miR-181a	0.547872	2.3544	0.0253048	0.200993		1.93884	1.18175	18.7986
hsa-miR-181d	0.511462	1.0926	0.283279	0.537331		1.15103	1.27223	18.7986
hsa-miR-182	0.206249	1.59889	0.120343	0.355086		0.960714	1.06506	18.7986
hsa-miR-182*	0.369633	2.72103	0.0107339	0.159196		1.11688	1.0905	18.7986
hsa-miR-183	0.0699404	1.04161	0.305926	0.554961		0.868789	1.03384	18.7986
hsa-miR-184	0.521013	2.0001	0.0546285	0.251081		1.70823	1.21081	18.7986
hsa-miR-186	0.19402	1.04426	0.304722	0.554961		1.08515	1.11221	18.7986
hsa-miR-188	0.165803	1.61381	0.117057	0.349707		1.05707	1.06035	18.7986
hsa-miR-18a*	0.0297932	0.363238	0.718979	0.838224		0.89764	1.1547	18.7986
hsa-miR-190	0.178027	1.96331	0.0589538	0.253407		1.22939	1.06332	18.7986
hsa-miR-191*	0.143288	2.53547	0.0166867	0.166171		0.889133	1.03418	18.7986
hsa-miR-19a	0.119953	2.32933	0.026775	0.200993		1.38381	1.05348	18.7986
hsa-miR-200b	0.152004	1.67594	0.104161	0.345098		0.928297	1.05031	18.7986
hsa-miR-202	0.766912	1.88946	0.0685449	0.272676		1.57507	1.4738	18.7986
hsa-miR-202*	0.107943	1.00465	0.323112	0.555567		1.34464	1.09396	18.7986
hsa-miR-203	0.288297	1.63896	0.111684	0.345098		1.26606	1.10409	18.7986
hsa-miR-21	-0.636981	-1.55935	0.129418	0.35966		-1.41529	0.759434	18.7986
hsa-miR-299-3p	0.21309	2.47624	0.0191521	0.183094		1.81317	1.10726	18.7986
hsa-miR-302a*	0.165152	1.58365	0.123777	0.356418		1.61355	1.1767	18.7986
hsa-miR-302b*	0.324858	2.32197	0.0272215	0.200993		1.14408	1.10676	18.7986
hsa-miR-302c	0.0577678	1.03043	0.311057	0.554961		1.17669	1.13635	18.7986
hsa-miR-302c*	0.311061	1.81612	0.0793739	0.291852		1.089	1.10991	18.7986
hsa-miR-324-3p	0.188445	2.25885	0.0313323	0.20239		0.981989	1.04842	18.7986
hsa-miR-331	0.465936	3.15574	0.00363282	0.104698		2.00479	1.14833	18.7986
hsa-miR-337	0.130074	2.287	0.0294341	0.200993		1.37713	1.04817	18.7986
hsa-miR-346	0.225367	1.80459	0.0812037	0.294056		0.92497	1.07015	18.7986
hsa-miR-362	0.393796	1.52075	0.138811	0.36862		1.56977	1.29458	18.7986
hsa-miR-367	0.322441	2.55142	0.0160746	0.166171		1.77038	1.12776	18.7986
hsa-miR-369-5p	0.176488	1.31065	0.199937	0.448061		0.957118	1.08184	18.7986
hsa-miR-373	0.17959	2.29529	0.0288957	0.200993		1.28882	1.05737	18.7986
hsa-miR-380-3p	0.261067	1.84797	0.0745039	0.282642		1.40377	1.12145	18.7986
hsa-miR-384	0.0495007	0.857677	0.397882	0.601859		1.08504	1.11826	18.7986
hsa-miR-409-5p	0.114564	1.82615	0.0778122	0.29058		1.25299	1.2171	18.7986
hsa-miR-412	0.27028	2.86866	0.00748434	0.148075		1.51252	1.08479	18.7986
hsa-miR-432	0.0717166	1.30868	0.200596	0.448061		1.07183	1.05369	18.7986
hsa-miR-483	0.146006	2.04344	0.0498922	0.242113		1.49592	1.0766	18.7986
hsa-miR-490	0.0865643	1.29925	0.203769	0.450934		1.20227	1.06307	18.7986
hsa-miR-492	0.236021	2.05594	0.0485944	0.241959		0.950874	1.06285	18.7986
hsa-miR-493	0.423	2.07442	0.0467316	0.238325		1.16947	1.17029	18.7986
hsa-miR-496	0.0910785	1.5685	0.127269	0.357851		1.04767	1.03653	18.7986
hsa-miR-501	0.200906	1.62767	0.11407	0.345098		1.22959	1.08408	18.7986
hsa-miR-502	0.188712	1.92787	0.0634008	0.261255		1.16328	1.06584	18.7986
hsa-miR-503	0.320904	2.08341	0.0458476	0.238325		1.66019	1.15886	18.7986
hsa-miR-507	0.373967	1.4013	0.171401	0.418009		1.19654	1.24517	18.7986
hsa-miR-508	0.189943	2.61854	0.0137197	0.161637		1.57493	1.06929	18.7986
hsa-miR-518d	0.181748	2.76013	0.00976399	0.155573		1.80419	1.11505	18.7986
hsa-miR-518f	0.17724	2.23305	0.0331685	0.208612		1.48386	1.06847	18.7986
hsa-miR-519c	0.122446	2.18154	0.0371258	0.217248		1.38049	1.13025	18.7986
hsa-miR-519e	0.150081	1.55272	0.130994	0.359856		1.10471	1.05994	18.7986
hsa-miR-519e*	0.277385	1.7531	0.089816	0.315677		1.32191	1.13202	18.7986
hsa-miR-520d	0.340306	2.42148	0.0217246	0.199699		1.96904	1.15254	18.7986
hsa-miR-520d*	0.389266	1.49545	0.14526	0.374078		1.23925	1.2047	18.7986
hsa-miR-520e	0.477428	2.33294	0.0265586	0.200993		1.67227	1.20552	18.7986
hsa-miR-526b	0.219109	2.1087	0.0434415	0.238325		1.21719	1.0712	18.7986
hsa-miR-98	0.154719	1.64916	0.109565	0.345098		0.895176	1.04713	18.7986
hsa-miR-let7b	0.283068	2.19008	0.0364419	0.217248		1.35045	1.08303	18.7986
rno-miR-335	0.482091	3.06132	0.00462135	0.11045		1.30034	1.11818	18.7986
hsa-miR-144	0.115843	1.03614	0.308429	0.554961		0.750785	1.03543	26.0188
hsa-miR-16	-0.725014	-2.30502	0.0282747	0.200993		-1.36199	0.824394	26.0188
hsa-miR-200c	0.10701	1.03042	0.311064	0.554961		0.690001	1.03515	26.0188
hsa-miR-218	-0.425609	-2.08333	0.0458562	0.238325		-1.37335	0.865962	26.0188
hsa-miR-321	0.636999	0.945383	0.352028	0.573435		0.8309	1.23065	26.0188
hsa-miR-339	0.129058	0.348377	0.729994	0.842844		0.796194	1.21731	26.0188
hsa-miR-342	0.287116	0.980909	0.334495	0.567354		0.710308	1.09515	26.0188
hsa-miR-345	0.119276	1.18705	0.244538	0.505044		0.836663	1.04446	26.0188
hsa-miR-369	0.207943	1.48004	0.149305	0.379615		0.701166	1.05616	26.0188
hsa-miR-374	0.15182	1.37079	0.180625	0.432085		0.719266	1.04778	26.0188
hsa-miR-409	0.153541	0.920444	0.364695	0.573435		0.712923	1.06762	26.0188
hsa-miR-410	0.145341	1.52188	0.138528	0.36862		0.726715	1.04092	26.0188
hsa-miR-423	0.464034	1.59099	0.122112	0.355911		0.806751	1.13427	26.0188
hsa-miR-499	0.0337461	0.294189	0.770643	0.860671		0.718554	1.05537	26.0188
hsa-miR-500	0.136447	1.13754	0.264331	0.517829		0.757432	1.04508	26.0188
hsa-miR-510	-0.0155894	-0.156274	0.876866	0.913209		0.767637	1.13098	26.0188
hsa-miR-525	0.209345	1.15154	0.25862	0.510829		0.844757	1.06633	26.0188
hsa-miR-525*	0.272931	0.933951	0.357798	0.573435		0.85101	1.11905	26.0188
hsa-miR-526b*	0.336241	1.63071	0.113423	0.345098		0.841815	1.07175	26.0188
hsa-miR-let7c	0.118499	1.36458	0.18255	0.432085		0.699146	1.03147	26.0188
hsa-miR-let7d	0.176355	1.24246	0.223708	0.469003		0.693484	1.04827	26.0188
hsa-miR-27b	-0.691077	-1.86055	0.0726509	0.280058		-1.32836	0.785398	26.1403
hsa-miR-498	0.137511	0.35288	0.72665	0.842844		0.665518	1.29764	26.1403
hsa-miR-let-7e	0.132254	1.41652	0.166939	0.411325		0.667099	1.03362	26.1403
hsa-miR-213	0.0217282	0.235843	0.81516	0.887429		0.62961	1.03954	27.6899
hsa-miR-373*	0.194197	0.46274	0.646895	0.796301		0.613217	1.39554	27.6899
hsa-miR-518b	0.157379	1.67438	0.104468	0.345098		0.610521	1.03374	27.6899
hsa-miR-142-5p	0.10959	1.18012	0.247239	0.505044		0.537747	1.02614	29.2822
hsa-miR-148	0.0890052	1.44897	0.157735	0.392694		0.552788	1.02155	29.2822
hsa-miR-154*	0.0669085	0.760745	0.452757	0.651861		0.555901	1.02991	29.2822
hsa-miR-216	0.150464	1.32149	0.196343	0.448061		0.599813	1.03179	29.2822
hsa-miR-296	0.127383	0.939378	0.355051	0.573435		0.53281	1.05509	29.2822
hsa-miR-424	0.0534991	0.376841	0.708948	0.834673		0.579989	1.0503	29.2822
hsa-miR-506	-0.42233	-1.35852	0.184442	0.432173		-1.28128	0.86804	29.2822
hsa-miR-9	-0.389529	-1.2669	0.214953	0.467035		-1.29376	0.842436	29.2822
hsa-miR-103	0.160977	0.879119	0.386336	0.588434		0.469531	1.05336	31.6165
hsa-miR-10b	0.188845	0.921889	0.363953	0.573435		0.42341	1.04639	31.6165
hsa-miR-135b	0.121994	1.01031	0.320438	0.554961		0.457128	1.02673	31.6165
hsa-miR-143	-0.443008	-1.09987	0.280153	0.537035		-1.25191	0.829629	31.6165
hsa-miR-153	0.15281	1.49429	0.145562	0.374078		0.420159	1.02916	31.6165
hsa-miR-15b	0.328686	0.788968	0.436331	0.635873		0.49241	1.12405	31.6165
hsa-miR-17-3p	0.249054	1.01985	0.315969	0.554961		0.472553	1.04365	31.6165
hsa-miR-181b	0.276287	0.652351	0.519151	0.709011		0.468954	1.08543	31.6165
hsa-miR-376b	0.111006	1.24346	0.223343	0.469003		0.500338	1.0285	31.6165
hsa-miR-509	0.0692901	0.852367	0.400775	0.602423		0.481143	1.02458	31.6165
hsa-miR-524*	0.0225062	0.211698	0.833776	0.889002		0.515937	1.02525	31.6165
hsa-miR-187	0.191901	0.720568	0.476762	0.665838		0.389812	1.04584	33.2793
hsa-miR-194	0.0840331	0.883689	0.383903	0.588434		0.38165	1.02369	33.2793
hsa-miR-518c	0.0616678	1.09818	0.280876	0.537035		0.405658	1.0137	33.2793
hsa-miR-101	0.124455	0.473222	0.639486	0.796026		0.321369	1.01611	34.0794
hsa-miR-127	0.249419	0.825934	0.415373	0.616976		0.214755	1.03587	34.0794
hsa-miR-128b	0.117102	0.502006	0.619334	0.787116		0.0137112	1.01075	34.0794
hsa-miR-149	0.0849507	0.369579	0.714296	0.836847		0.0851146	1.01687	34.0794
hsa-miR-150	0.124704	0.553746	0.583863	0.758387		0.247944	1.02593	34.0794
hsa-miR-154	0.0836663	0.959782	0.344849	0.573435		0.246598	1.01461	34.0794
hsa-miR-181c	0.0551428	0.118156	0.906733	0.926108		0.278845	0.994126	34.0794
hsa-miR-185	0.09168	0.62653	0.535714	0.722388		0.357272	1.02907	34.0794
hsa-miR-193	0.0387573	0.331125	0.742855	0.849485		0.282502	1.00906	34.0794
hsa-miR-193b	0.0578156	1.10192	0.279273	0.537035		0.266734	1.00893	34.0794
hsa-miR-198	-0.00489589	-0.0206978	0.983624	0.987757		0.366104	1.04092	34.0794
hsa-miR-199a	0.0281144	0.459701	0.649051	0.796301		0.254844	1.00817	34.0794
hsa-miR-208	0.0285005	0.497531	0.622448	0.787116		0.331228	1.01059	34.0794
hsa-miR-214	0.170835	0.404171	0.688959	0.819519		0.365902	1.09837	34.0794
hsa-miR-217	0.0704807	0.753896	0.456798	0.653741		0.292567	1.01748	34.0794
hsa-miR-222	0.13779	0.283006	0.779119	0.86208		0.0831616	1.00973	34.0794
hsa-miR-299	0.083739	0.921432	0.364188	0.573435		0.176915	1.01502	34.0794
hsa-miR-30e-3p	0.0484135	0.487572	0.629403	0.78892		0.187307	1.00833	34.0794
hsa-miR-320	-0.150146	-0.309894	0.758788	0.855216		0.0251212	1.08316	34.0794
hsa-miR-324-5p	0.0687097	0.745225	0.461944	0.65717		0.190059	1.00992	34.0794
hsa-miR-328	0.0792784	0.807133	0.425953	0.624557		0.117328	1.00942	34.0794
hsa-miR-34b	0.0439025	0.640298	0.526848	0.715435		0.129935	1.00443	34.0794
hsa-miR-370	0.0978169	0.458784	0.649701	0.796301		0.310746	1.06078	34.0794
hsa-miR-372	0.0696872	0.498251	0.621947	0.787116		0.273177	1.02335	34.0794
hsa-miR-450	0.0554936	0.231091	0.818816	0.887429		0.104791	1.0061	34.0794
hsa-miR-491	0.244797	0.598374	0.554089	0.735707		0.266125	1.18448	34.0794
hsa-miR-95	-0.642003	-1.2502	0.220908	0.469003		-1.18815	0.493771	34.0794
hsa-miR-let-7f	0.0406928	0.412588	0.682847	0.819519		0.128756	1.00834	34.0794
hsa-miR-519d	-0.590321	-1.66826	0.105687	0.345098		-1.16132	0.823793	34.265
hsa-miR-96	-0.219075	-0.878727	0.386544	0.588434		-1.07827	0.864339	36.0886
hsa-miR-28	-0.590368	-1.75864	0.0888534	0.315677		-0.981267	0.83045	38.0918
hsa-miR-517c	-0.350231	-1.16742	0.252252	0.5105		-0.951985	0.800479	38.6523
hsa-miR-93	-0.179063	-1.27874	0.21081	0.462234		-0.926488	0.9356	39.4066
hsa-miR-326	-0.0924694	-0.924615	0.362556	0.573435		-0.864463	0.95395	40.3509
hsa-miR-122a	-0.615966	-1.45018	0.157401	0.392694		-0.830677	0.921225	41.0846
hsa-miR-146b	-0.167432	-0.900255	0.375166	0.586044		-0.800023	0.94427	41.0846
hsa-miR-197	-0.271099	-1.18325	0.246016	0.505044		-0.79365	0.92218	41.0846
hsa-miR-132	-0.186592	-0.553919	0.583746	0.758387		-0.769078	0.912946	42.621
hsa-miR-219	-0.260538	-1.15598	0.256829	0.510829		-0.755406	0.910516	42.621
hsa-miR-23b	-0.150699	-0.951716	0.348858	0.573435		-0.78743	0.931217	42.621
hsa-miR-99a	-0.0901637	-1.64724	0.109962	0.345098		-0.75909	0.975358	42.621
hsa-miR-126	-0.466267	-1.31927	0.197075	0.448061		-0.716451	0.947017	43.3473
hsa-miR-135	-0.225717	-0.809075	0.424853	0.624557		-0.720346	0.933053	43.3473
hsa-miR-137	-0.135967	-0.674493	0.505171	0.693885		-0.664826	0.928171	43.3473
hsa-miR-215	-0.0942174	-0.716585	0.479181	0.665838		-0.675461	0.96636	43.3473
hsa-miR-25	-0.146852	-1.0105	0.320351	0.554961		-0.704552	0.948112	43.3473
hsa-miR-340	-0.127773	-0.614904	0.543262	0.725361		-0.656951	0.936803	43.3473
hsa-miR-140	-0.0571323	-0.726864	0.472952	0.665838		-0.62418	0.974094	45.388
hsa-miR-145	-0.096238	-0.183288	0.855807	0.905035		-0.636706	0.932215	45.388
hsa-miR-15a	-0.265347	-0.980455	0.334715	0.567354		-0.638921	0.927486	45.388
hsa-miR-19b	-0.121295	-0.584843	0.563034	0.743453		-0.582897	0.959208	45.388
hsa-miR-220	-0.317533	-1.04578	0.30403	0.554961		-0.579517	0.912809	45.388
hsa-miR-32	-0.0757749	-0.48604	0.630476	0.78892		-0.584169	0.969033	45.388
hsa-miR-368	-0.0680921	-0.538131	0.594463	0.763853		-0.616209	0.947685	45.388
hsa-miR-let7a	-0.197515	-1.01335	0.319008	0.554961		-0.582074	0.959424	45.388
hsa-miR-488	-0.0430255	-0.555603	0.582609	0.758387		-0.551409	0.975329	45.5738
hsa-miR-let7i	-0.125765	-0.723297	0.475109	0.665838		-0.555125	0.955048	45.5738
hsa-miR-26a	-0.129749	-1.0862	0.286055	0.538324		-0.500433	0.973772	47.2133
hsa-miR-376a	-0.0834429	-0.62298	0.538013	0.722388		-0.504517	0.964284	47.2133
hsa-miR-487	-0.194665	-0.924351	0.362691	0.573435		-0.496432	0.991017	47.2133
has-10a	-0.0392367	-0.207626	0.836926	0.889002		-0.134328	0.993718	47.2941
hsa-miR-125a	-0.00596955	-0.0895947	0.929206	0.941018		-0.0417415	0.997797	47.2941
hsa-miR-128a	0.0272359	0.118171	0.906721	0.926108		-0.168761	0.999594	47.2941
hsa-miR-129	-0.064348	-0.966453	0.341557	0.573435		-0.351359	0.98679	47.2941
hsa-miR-133a	0.0975202	0.228782	0.820593	0.887429		-0.143358	0.995935	47.2941
hsa-miR-138	-0.0767823	-0.158916	0.874802	0.913209		-0.353621	0.893891	47.2941
hsa-miR-139	0.087297	0.434785	0.666835	0.804917		-0.148559	0.989178	47.2941
hsa-miR-142-3p	0.0847676	0.689198	0.496004	0.68523		-0.0922969	1.00285	47.2941
hsa-miR-146	0.0337756	0.223483	0.824677	0.887828		-0.369028	0.98197	47.2941
hsa-miR-151	-0.0673569	-0.449191	0.656527	0.798186		-0.328887	0.97341	47.2941
hsa-miR-152	0.0458046	0.392523	0.697452	0.825203		-0.0963758	1.00277	47.2941
hsa-miR-18b	-0.161543	-0.44724	0.657919	0.798186		-0.411943	0.804038	47.2941
hsa-miR-191	-0.0750683	-0.234474	0.816213	0.887429		-0.473246	0.972469	47.2941
hsa-miR-192	-0.102985	-0.285449	0.777265	0.86208		-0.110904	1.01468	47.2941
hsa-miR-199a*	0.00546246	0.044468	0.964827	0.972969		-0.316795	0.974919	47.2941
hsa-miR-204	-0.0298373	-0.122347	0.903442	0.926108		-0.231386	0.961753	47.2941
hsa-miR-210	-0.00113061	-0.0141496	0.988804	0.988804		-0.304213	0.986562	47.2941
hsa-miR-221	-0.0736818	-0.317789	0.75285	0.853166		-0.152634	0.999437	47.2941
hsa-miR-223	-0.154596	-0.403813	0.689219	0.819519		-0.454511	0.980737	47.2941
hsa-miR-23a	-0.159013	-1.02046	0.315684	0.554961		-0.40664	0.974521	47.2941
hsa-miR-302d	0.00918367	0.111026	0.912336	0.927865		-0.17095	0.994942	47.2941
hsa-miR-30a	0.0148819	0.153773	0.87882	0.913209		-0.355552	0.980899	47.2941
hsa-miR-31	-0.190031	-0.82549	0.41562	0.616976		-0.484131	0.904197	47.2941
hsa-miR-330	-0.0411899	-0.25854	0.797758	0.878637		-0.185068	0.987561	47.2941
hsa-miR-34a	0.0569061	0.776437	0.44358	0.642518		-0.0491566	0.998549	47.2941
hsa-miR-371	-0.0120276	-0.212582	0.833093	0.889002		-0.0747508	0.996424	47.2941
hsa-miR-383	0.0568406	0.156037	0.87705	0.913209		-0.0191554	1.01009	47.2941
hsa-miR-422a	-0.127618	-0.305392	0.76218	0.855216		-0.106448	0.985068	47.2941
hsa-miR-422b	-0.0783323	-0.317305	0.753214	0.853166		-0.161114	0.975935	47.2941
hsa-miR-489	0.0238265	0.147682	0.883584	0.914184		-0.0790373	1.00321	47.2941
hsa-miR-518c*	-0.0763417	-0.338107	0.737641	0.847578		-0.221383	1.0029	47.2941
hsa-miR-let-7g	-0.0396202	-0.546657	0.588664	0.76049		-0.197641	0.994661	47.2941
