# Supplementary material for: microRNA expression in the prefrontal cortex of individuals with schizophrenia and schizoaffective disorder
Source: Genome Biol. 2007 Feb 27;8(2):R27. doi: 10.1186/gb-2007-8-2-r27 (PMC1852419; doi:10.1186/gb-2007-8-2-r27)
Supplement: Additional data file 3 — qRT-PCR results [file gb-2007-8-2-r27-S3.xls]

## Sheet: Sheet1
Well / Set	Dye	subject number = same as in array data	miRNA	C(t)	average ct	mean micro Ct l-mean U6 Ct	mean case	mean control	ratio	ttest		Well / Set	Dye	subject number = same as in array data	miRNA	C(t)	average ct	mean micro Ct l-mean U6 Ct	mean case	mean control	ratio	ttest		Well / Set	Dye	subject number = same as in array data	miRNA	C(t)	average ct	mean micro Ct l-mean U6 Ct	mean case	mean control	ratio	ttest		Well / Set	Dye	subject number = same as in array data	miRNA	C(t)	average ct	mean micro Ct l-mean U6 Ct	mean case	mean control	ratio	ttest
A1	SBG1	6	miR-26b	22.78	22.9333	7.82333	6.80083	5.30667	0.354986	0.0154683		A7	SBG1	6	7	25.17	25.0867	1.88	0.975	1.64	1.58557	0.226549		A4	SBG1	6	24	29.07	29.06	4.32333	3.74333	1.53667	0.216634	0.0323243		A1	SBG1	6	128a	19.37	19.68	3.71333	1.91333	1.21083	0.614506	0.530238
A2	SBG1	6	miR-26b	23.02								A8	SBG1	6	7	25.32								A5	SBG1	6	24	29.58								A2	SBG1	6	128a	22.53
A3	SBG1	6	miR-26b	23								A9	SBG1	6	7	24.77								A6	SBG1	6	24	28.53								A3	SBG1	6	128a	17.14
B1	SBG1	8	miR-26b	22.78	22.7133	7.1						B7	SBG1	8	7	26.77	26.4067	1.44333						B4	SBG1	8	24	31.21	30.6067	4.22667						B1	SBG1	8	128a	19.68	20.0433	2.26667
B2	SBG1	8	miR-26b	22.45								B8	SBG1	8	7	26.28								B5	SBG1	8	24	30.29								B2	SBG1	8	128a	20.22
B3	SBG1	8	miR-26b	22.91								B9	SBG1	8	7	26.17								B6	SBG1	8	24	30.32								B3	SBG1	8	128a	20.23
C1	SBG1	14	miR-26b	22.06	22.0067	5.86333						C7	SBG1	14	7	26.31	26.0733	-0.236667						C4	SBG1	14	24	30.29	30.4467	3.4						C1	SBG1	14	128a	18.72	19.4433	1.20333
C2	SBG1	14	miR-26b	21.85								C8	SBG1	14	7	25.96								C5	SBG1	14	24	30.65								C2	SBG1	14	128a	19.51
C3	SBG1	14	miR-26b	22.11								C9	SBG1	14	7	25.95								C6	SBG1	14	24	30.4								C3	SBG1	14	128a	20.1
D1	SBG1	15	miR-26b	22.39	22.2533	6.41667						D7	SBG1	15	7	25.99	26.45	0.813333						D4	SBG1	15	24	30.27	29.9633	3.02333						D1	SBG1	15	128a	18.26	18.7733	0.47
D2	SBG1	15	miR-26b	22.13								D8	SBG1	15	7	26.85								D5	SBG1	15	24	29.97								D2	SBG1	15	128a	18.82
D3	SBG1	15	miR-26b	22.24								D9	SBG1	15	7	26.51								D6	SBG1	15	24	29.65								D3	SBG1	15	128a	19.24
E1	SBG1	42	miR-26b	18.83	18.8833	5.14						E7	SBG1	42	7	24.07	23.7033	1.12667						E4	SBG1	42	24	26.99	26.8267	3.56						E1	SBG1	42	128a	18.28	18.5733	3.24667
E2	SBG1	42	miR-26b	18.82								E8	SBG1	42	7	23.73								E5	SBG1	42	24	26.99								E2	SBG1	42	128a	18.47
E3	SBG1	42	miR-26b	19								E9	SBG1	42	7	23.31								E6	SBG1	42	24	26.5								E3	SBG1	42	128a	18.97
F1	SBG1	44	miR-26b	19.37	19.4467	5.00667						F7	SBG1	44	7	26.04	25.9767	1.79333						F4	SBG1	44	24	26.02	25.47	0.0966667						F1	SBG1	44	128a	16.42	17.32	0.883333
F2	SBG1	44	miR-26b	19.56								F8	SBG1	44	7	25.75								F5	SBG1	44	24	24.71								F2	SBG1	44	128a	17.76
F3	SBG1	44	miR-26b	19.41								F9	SBG1	44	7	26.14								F6	SBG1	44	24	25.68								F3	SBG1	44	128a	17.78
G1	SBG1	46	miR-26b	20.03	20.1467	5.57667						G7	SBG1	46	7	26.7	26.39	1.96						G4	SBG1	46	24	26.28	26.2267	1.41667						G1	SBG1	46	128a	16.69	17.5867	1.27667
G2	SBG1	46	miR-26b	20.13								G8	SBG1	46	7	26.17								G5	SBG1	46	24	25.82								G2	SBG1	46	128a	18.11
G3	SBG1	46	miR-26b	20.28								G9	SBG1	46	7	26.3								G6	SBG1	46	24	26.58								G3	SBG1	46	128a	17.96
H1	SBG1	47	miR-26b	20.55	20.5833	5.50333						H7	SBG1	47	7	24.78	24.6867	1.68						H4	SBG1	47	24	26.29	25.92	1.07333						H1	SBG1	47	128a	14	16.24	-0.563333
H2	SBG1	47	miR-26b	20.59								H8	SBG1	47	7	25.15								H5	SBG1	47	24	26.4								H2	SBG1	47	128a	17.44
H3	SBG1	47	miR-26b	20.61								H9	SBG1	47	7	24.13								H6	SBG1	47	24	25.07								H3	SBG1	47	128a	17.28
A4	SBG1	6	miR-30a	31.71	31.8267	16.7167	16.29	17.055	1.69937	0.136848		A4	SBG1	6	92	31.68	32.5467	9.34	8.71917	6.7975	0.263949	0.0171551		A1	SBG1	6	195	25.87	26.6633	1.92667	1.23583	0.515833	0.607097	0.217651		A4	SBG1	6	302d	16.08	19.67	3.70333	4.155	5.1075	1.93522	0.0552218
A5	SBG1	6	miR-30a	32.09								A5	SBG1	6	92	33.05								A2	SBG1	6	195	27.14								A5	SBG1	6	302d	21.08
A6	SBG1	6	miR-30a	31.68								A6	SBG1	6	92	32.91								A3	SBG1	6	195	26.98								A6	SBG1	6	302d	21.85
B4	SBG1	8	miR-30a	32.3	32.3567	16.7433						B4	SBG1	8	92	34.56	34.1067	9.14333						B1	SBG1	8	195	27.81	28.28	1.9						B4	SBG1	8	302d	22.37	22.3067	4.53
B5	SBG1	8	miR-30a	32.62								B5	SBG1	8	92	33.97								B2	SBG1	8	195	28.29								B5	SBG1	8	302d	22.11
B6	SBG1	8	miR-30a	32.15								B6	SBG1	8	92	33.79								B3	SBG1	8	195	28.74								B6	SBG1	8	302d	22.44
C4	SBG1	14	miR-30a	32.05	31.7533	15.61						C4	SBG1	14	92	34.08	34.1433	7.83333						C1	SBG1	14	195	27.85	28.02	0.973333						C4	SBG1	14	302d	22	22.4567	4.21667
C5	SBG1	14	miR-30a	31.6								C5	SBG1	14	92	34.1								C2	SBG1	14	195	28.07								C5	SBG1	14	302d	22.56
C6	SBG1	14	miR-30a	31.61								C6	SBG1	14	92	34.25								C3	SBG1	14	195	28.14								C6	SBG1	14	302d	22.81
D4	SBG1	15	miR-30a	32.03	31.9267	16.09						D4	SBG1	15	92	34.3	34.1967	8.56						D1	SBG1	15	195	26.53	27.0833	0.143333						D4	SBG1	15	302d	22.1	22.4733	4.17
D5	SBG1	15	miR-30a	32.13								D5	SBG1	15	92	34.24								D2	SBG1	15	195	26.65								D5	SBG1	15	302d	22.61
D6	SBG1	15	miR-30a	31.62								D6	SBG1	15	92	34.05								D3	SBG1	15	195	28.07								D6	SBG1	15	302d	22.71
E4	SBG1	42	miR-30a	31.14	31.32	17.5767						E4	SBG1	42	92	31.52	30.5633	7.98667						E1	SBG1	42	195	24.01	24.6633	1.39667						E4	SBG1	42	302d	21.81	19.6467	4.32
E5	SBG1	42	miR-30a	31.18								E5	SBG1	42	92	30.5								E2	SBG1	42	195	24.6								E5	SBG1	42	302d	15.24
E6	SBG1	42	miR-30a	31.64								E6	SBG1	42	92	29.67								E3	SBG1	42	195	25.38								E6	SBG1	42	302d	21.89
F4	SBG1	44	miR-30a	30.51	30.8033	16.3633						F4	SBG1	44	92	31.24	31.13	6.94667						F1	SBG1	44	195	25.02	25.67	0.296667						F4	SBG1	44	302d	21.36	22.1533	5.71667
F5	SBG1	44	miR-30a	31.03								F5	SBG1	44	92	30.94								F2	SBG1	44	195	25.84								F5	SBG1	44	302d	22.45
F6	SBG1	44	miR-30a	30.87								F6	SBG1	44	92	31.21								F3	SBG1	44	195	26.15								F6	SBG1	44	302d	22.65
G4	SBG1	46	miR-30a	32.08	32.3133	17.7433						G4	SBG1	46	92	30.66	31.0333	6.60333						G1	SBG1	46	195	24.06	25.1633	0.353333						G4	SBG1	46	302d	21.27	22.0433	5.73333
G5	SBG1	46	miR-30a	32.16								G5	SBG1	46	92	30.69								G2	SBG1	46	195	25.49								G5	SBG1	46	302d	22.41
G6	SBG1	46	miR-30a	32.7								G6	SBG1	46	92	31.75								G3	SBG1	46	195	25.94								G6	SBG1	46	302d	22.45
H4	SBG1	47	miR-30a	31.59	31.6167	16.5367						H4	SBG1	47	92	28.06	28.66	5.65333						H1	SBG1	47	195	24.04	24.8633	0.0166667						H4	SBG1	47	302d	20.6	21.4633	4.66
H5	SBG1	47	miR-30a	31.93								H5	SBG1	47	92	30.51								H2	SBG1	47	195	25.21								H5	SBG1	47	302d	22.13
H6	SBG1	47	miR-30a	31.33								H6	SBG1	47	92	27.41								H3	SBG1	47	195	25.34								H6	SBG1	47	302d	21.66
A7	SBG1	6	miR-30e	26.96	26.88	11.77	10.6375	8.65417	0.252905	0.0170537		A1	SBG1	6	30b	28.82	29.42	6.21333	4.36417	1.8725	0.177801	0.0747837		A7	SBG1	6	29b	29.14	29.3667	4.63	2.98417	1.94333	0.486047	0.198501		A7	SBG1	6	7g	27.13	27.6367	11.67	9.78417	11.8933	4.31442	0.102456
A8	SBG1	6	miR-30e	26.44								A2	SBG1	6	30b	30.29								A8	SBG1	6	29b	29.58								A8	SBG1	6	7g	27.96
A9	SBG1	6	miR-30e	27.24								A3	SBG1	6	30b	29.15								A9	SBG1	6	29b	29.38								A9	SBG1	6	7g	27.82
B7	SBG1	8	miR-30e	27.03	26.7567	11.1433						B1	SBG1	8	30b	29.44	29.5867	4.62333						B7	SBG1	8	29b	29.78	29.8067	3.42667						B7	SBG1	8	7g	28.66	28.3867	10.61
B8	SBG1	8	miR-30e	26.5								B2	SBG1	8	30b	29.74								B8	SBG1	8	29b	30.3								B8	SBG1	8	7g	27.97
B9	SBG1	8	miR-30e	26.74								B3	SBG1	8	30b	29.58								B9	SBG1	8	29b	29.34								B9	SBG1	8	7g	28.53
C7	SBG1	14	miR-30e	26.38	26.0733	9.93						C1	SBG1	14	30b	29.48	29.83	3.52						C7	SBG1	14	29b	29.73	29.2533	2.20667						C7	SBG1	14	7g	27.7	27.6533	9.41333
C8	SBG1	14	miR-30e	26.18								C2	SBG1	14	30b	29.73								C8	SBG1	14	29b	29.17								C8	SBG1	14	7g	27.74
C9	SBG1	14	miR-30e	25.66								C3	SBG1	14	30b	30.28								C9	SBG1	14	29b	28.86								C9	SBG1	14	7g	27.52
D7	SBG1	15	miR-30e	25.81	25.5433	9.70667						D1	SBG1	15	30b	28.57	28.7367	3.1						D7	SBG1	15	29b	28.59	28.6133	1.67333						D7	SBG1	15	7g	22.49	25.7467	7.44333
D8	SBG1	15	miR-30e	25.61								D2	SBG1	15	30b	28.7								D8	SBG1	15	29b	28.49								D8	SBG1	15	7g	27.64
D9	SBG1	15	miR-30e	25.21								D3	SBG1	15	30b	28.94								D9	SBG1	15	29b	28.76								D9	SBG1	15	7g	27.11
E7	SBG1	42	miR-30e	23.41	23.36	9.61667						E1	SBG1	42	30b	26.29	27.17	4.59333						E7	SBG1	42	29b	25.98	25.92	2.65333						E7	SBG1	42	7g	26.83	27.6267	12.3
E8	SBG1	42	miR-30e	23.46								E2	SBG1	42	30b	27.37								E8	SBG1	42	29b	26.16								E8	SBG1	42	7g	27.59
E9	SBG1	42	miR-30e	23.21								E3	SBG1	42	30b	27.85								E9	SBG1	42	29b	25.62								E9	SBG1	42	7g	28.46
F7	SBG1	44	miR-30e	23	22.4	7.96						F1	SBG1	44	30b	24.64	25.45	1.26667						F7	SBG1	44	29b	27.22	26.62	1.24667						F7	SBG1	44	7g	29.25	29.3133	12.8767
F8	SBG1	44	miR-30e	22.06								F2	SBG1	44	30b	25.78								F8	SBG1	44	29b	26.19								F8	SBG1	44	7g	29.62
F9	SBG1	44	miR-30e	22.14								F3	SBG1	44	30b	25.93								F9	SBG1	44	29b	26.45								F9	SBG1	44	7g	29.07
G7	SBG1	46	miR-30e	23.17	22.9067	8.33667						G1	SBG1	46	30b	23.42	24.88	0.45						G7	SBG1	46	29b	27.11	26.69	1.88						G7	SBG1	46	7g	28.64	28.6133	12.3033
G8	SBG1	46	miR-30e	22.88								G2	SBG1	46	30b	25.56								G8	SBG1	46	29b	26.33								G8	SBG1	46	7g	28.8
G9	SBG1	46	miR-30e	22.67								G3	SBG1	46	30b	25.66								G9	SBG1	46	29b	26.63								G9	SBG1	46	7g	28.4
H7	SBG1	47	miR-30e	24.12	23.7833	8.70333						H1	SBG1	47	30b	23.67	24.1867	1.18						H7	SBG1	47	29b	27.35	26.84	1.99333						H7	SBG1	47	7g	29.21	26.8967	10.0933
H8	SBG1	47	miR-30e	23.63								H2	SBG1	47	30b	23.6								H8	SBG1	47	29b	26.78								H8	SBG1	47	7g	23.11
H9	SBG1	47	miR-30e	23.6								H3	SBG1	47	30b	25.29								H9	SBG1	47	29b	26.39								H9	SBG1	47	7g	28.37
A10	SBG1	6	U6	15.1	15.11	15.11				0.0133367		A10	SBG1	6	U6	23.65	23.2067	23.2067				0.115185		A10	SBG1	6	U6	25.37	24.7367	24.7367				0.051287		A10	SBG1	6	U6	16.98	15.9667	15.9667				0.0761548
A11	SBG1	6	U6	15.09								A11	SBG1	6	U6	23.6								A11	SBG1	6	U6	24.99								A11	SBG1	6	U6	15.54
A12	SBG1	6	U6	15.14								A12	SBG1	6	U6	22.37								A12	SBG1	6	U6	23.85								A12	SBG1	6	U6	15.38
B10	SBG1	8	U6	15.69	15.6133	15.6133						B10	SBG1	8	U6	24.9	24.9633	24.9633						B10	SBG1	8	U6	26.52	26.38	26.38						B10	SBG1	8	U6	17.92	17.7767	17.7767
B11	SBG1	8	U6	15.4								B11	SBG1	8	U6	25.49								B11	SBG1	8	U6	26.51								B11	SBG1	8	U6	17.84
B12	SBG1	8	U6	15.75								B12	SBG1	8	U6	24.5								B12	SBG1	8	U6	26.11								B12	SBG1	8	U6	17.57
C10	SBG1	14	U6	16.27	16.1433	16.1433						C10	SBG1	14	U6	26.37	26.31	26.31						C10	SBG1	14	U6	27.52	27.0467	27.0467						C10	SBG1	14	U6	18.16	18.24	18.24
C11	SBG1	14	U6	16.06								C11	SBG1	14	U6	26.25								C11	SBG1	14	U6	26.88								C11	SBG1	14	U6	18.23
C12	SBG1	14	U6	16.1								C12	SBG1	14	U6	26.31								C12	SBG1	14	U6	26.74								C12	SBG1	14	U6	18.33
D10	SBG1	15	U6	15.9	15.8367	15.8367						D10	SBG1	15	U6	25.73	25.6367	25.6367						D10	SBG1	15	U6	27.36	26.94	26.94						D10	SBG1	15	U6	18.4	18.3033	18.3033
D11	SBG1	15	U6	15.73								D11	SBG1	15	U6	25.79								D11	SBG1	15	U6	26.9								D11	SBG1	15	U6	18.45
D12	SBG1	15	U6	15.88								D12	SBG1	15	U6	25.39								D12	SBG1	15	U6	26.56								D12	SBG1	15	U6	18.06
E10	SBG1	42	U6	13.79	13.7433	13.7433						E10	SBG1	42	U6	23.1	22.5767	22.5767						E10	SBG1	42	U6	23.62	23.2667	23.2667						E10	SBG1	42	U6	15.34	15.3267	15.3267
E11	SBG1	42	U6	13.82								E11	SBG1	42	U6	22.7								E11	SBG1	42	U6	23.51								E11	SBG1	42	U6	15.76
E12	SBG1	42	U6	13.62								E12	SBG1	42	U6	21.93								E12	SBG1	42	U6	22.67								E12	SBG1	42	U6	14.88
F10	SBG1	44	U6	14.44	14.44	14.44						F10	SBG1	44	U6	25.2	24.1833	24.1833						F10	SBG1	44	U6	26.14	25.3733	25.3733						F10	SBG1	44	U6	16.48	16.4367	16.4367
F11	SBG1	44	U6	14.44								F11	SBG1	44	U6	23.82								F11	SBG1	44	U6	24.72								F11	SBG1	44	U6	16.77
F12	SBG1	44	U6	14.44								F12	SBG1	44	U6	23.53								F12	SBG1	44	U6	25.26								F12	SBG1	44	U6	16.06
G10	SBG1	46	U6	14.59	14.57	14.57						G10	SBG1	46	U6	24.66	24.43	24.43						G10	SBG1	46	U6	25.06	24.81	24.81						G10	SBG1	46	U6	16.74	16.31	16.31
G11	SBG1	46	U6	14.46								G11	SBG1	46	U6	24.75								G11	SBG1	46	U6	24.39								G11	SBG1	46	U6	16.01
G12	SBG1	46	U6	14.66								G12	SBG1	46	U6	23.88								G12	SBG1	46	U6	24.98								G12	SBG1	46	U6	16.18
H10	SBG1	47	U6	14.98	15.08	15.08						H10	SBG1	47	U6	24.39	23.0067	23.0067						H10	SBG1	47	U6	25.86	24.8467	24.8467						H10	SBG1	47	U6	16.57	16.8033	16.8033
H11	SBG1	47	U6	15.37								H11	SBG1	47	U6	24.51								H11	SBG1	47	U6	25.28								H11	SBG1	47	U6	16.74
H12	SBG1	47	U6	14.89								H12	SBG1	47	U6	20.12								H12	SBG1	47	U6	23.4								H12	SBG1	47	U6	17.1
