# Supplementary material for: microRNA expression in the prefrontal cortex of individuals with schizophrenia and schizoaffective disorder
Source: Genome Biol. 2007 Feb 27;8(2):R27. doi: 10.1186/gb-2007-8-2-r27 (PMC1852419; doi:10.1186/gb-2007-8-2-r27)
Supplement: Additional data file 4 — Characterization and microarray results on rats treated with haloperidol [file gb-2007-8-2-r27-S4.xls]

## Sheet: Results
CLID	NAME	saline-10-7-66-one_0533.gpr	saline-10-7-67-two_0533.gpr	saline-10-7-68-three_0533.gpr	saline-10-7-69-four_0533.gpr	saline-10-7-70-five_0533.gpr	saline-10-7-71-six_0533.gpr	haloperidol-10-7-72-seven_0533.gpr	haloperidol-10-7-73-eight_0533.gpr	haloperidol-10-7-74-nine_0533.gpr	haloperidol-10-7-75-ten_0533.gpr	haloperidol-10-7-76-eleven_0532.gpr	haloperidol-10-7-77-twelve_0533.gpr
hsa-miR-321	hsa-miR-321	9.1693	10.5714	9.3691	9.0445	9.378	9.2535	10.8602	10.107	9.7651	11.6059	9.9794	11.4014
hsa-miR-199a	hsa-miR-199a	6.15266	6.17376	6.10852	6.33324	6.11665	6.38029	6.7909	7.02704	6.64387	7.66933	6.22449	6.56
hsa-miR-128b	hsa-miR-128b	9.9733	8.8121	10.0812	9.0996	9.8485	10.0255	11.4618	10.1563	11.3616	11.2364	10.0313	11.5741
hsa-miR-128a	hsa-miR-128a	9.9072	8.7821	10.0429	9.1355	9.5944	9.9304	11.7262	10.1059	11.6471	10.9376	10.0693	11.6042
	NAME	Control Mean	Case Mean	Control Stder	Case Stder
	hsa-miR-321	9.4643	10.6198	0.227294	0.318573
	hsa-miR-199a	6.21085	6.81927	0.0475386	0.201521
	hsa-miR-128b	9.64003	10.9703	0.221757	0.281329
	hsa-miR-128a	9.56542	11.0151	0.206339	0.315136

## Sheet: 12rat_rankInvariant_collapsed
Sig by SAM	CLID	10-7-66-one_0533.gpr	10-7-67-two_0533.gpr	10-7-68-three_0533.gpr	10-7-69-four_0533.gpr	10-7-70-five_0533.gpr	10-7-71-six_0533.gpr	10-7-72-seven_0533.gpr	10-7-73-eight_0533.gpr	10-7-74-nine_0533.gpr	10-7-75-ten_0533.gpr	10-7-76-eleven_0532.gpr	10-7-77-twelve_0533.gpr
		1	1	1	1	1	1	2	2	2	2	2	2
1	hsa-miR-321	9.1693	10.5714	9.3691	9.0445	9.378	9.2535	10.8602	10.107	9.7651	11.6059	9.9794	11.4014
1	hsa-miR-199a*	6.2314	6.4766	6.4109	5.9636	6.2864	6.0647	6.289	6.2516	6.2583	6.2483	6.3553	6.0272
1	hsa-miR-199a	6.15266	6.17376	6.10852	6.33324	6.11665	6.38029	6.7909	7.02704	6.64387	7.66933	6.22449	6.56
1	hsa-miR-128b	9.9733	8.8121	10.0812	9.0996	9.8485	10.0255	11.4618	10.1563	11.3616	11.2364	10.0313	11.5741
1	hsa-miR-128a	9.9072	8.7821	10.0429	9.1355	9.5944	9.9304	11.7262	10.1059	11.6471	10.9376	10.0693	11.6042
0	Cand122	6.8736	6.5249	6.4643	6.1873	6.6369	7.3478	6.9449	6.9573	6.5642	6.9019	6.7707	6.8423
0	hsa-miR-376b	6.41719	6.08328	6.52561	5.94247	6.28903	6.05852	6.01394	5.94247	6.15778	6.18106	5.91041	6.04685
0	hsa-miR-422b	6.7795	6.6668	6.4483	6.3885	6.8815	6.3406	6.589	6.4237	6.34	6.4128	6.7435	6.4783
0	DRI-miR-15-1a	6.13966	6.01118	6.23332	5.94247	5.85798	6.23034	6.21531	5.94247	6.29148	5.94675	7.27977	5.88264
0	HM11	6.2717	6.3444	7.2119	6.7379	6.2103	6.071	6.3012	6.4188	6.0889	6.1898	5.8716	6.4679
0	Cand56	6.0753	6.2054	6.0956	6.1276	6.0401	6.0805	6.0819	6.2793	6.0419	6.3517	6.0739	6.0194
0	dme-miR-33	6.44891	6.01118	6.02237	6.2759	6.32759	6.26607	6.88271	6.2854	6.20369	6.59978	6.47218	6.12731
0	mmu-miR-34b	6.1928	6.0141	6.0224	6.5777	5.858	6.2303	5.9518	5.9656	6.0741	6.1197	6.292	5.9877
0	hsa-miR-369	6.3243	6.1676	6.2442	6.1155	6.095	6.1827	6.1688	6.2643	6.1711	6.1876	6.1005	6.0462
0	hsa-miR-30e-3p	6.9686	6.8523	6.695	6.9344	7.2248	6.4849	6.749	6.6035	6.9343	6.8798	7.019	6.9346
0	cand18	10.9307	10.9307	10.9307	10.9307	10.9307	10.163	10.9307	10.9307	10.9307	10.9307	10.9307	10.9307
0	HH23	6.2163	6.1343	6.2442	6.118	6.1316	6.1219	6.3193	6.0229	6.0535	6.0571	6.175	6.1223
0	DRI-miR-148-1b	6.1883	6.0404	6.2944	5.9425	6.2292	6.01	5.9069	6.0551	6.0001	6.0487	5.9734	5.9505
0	Cand70	6.1675	6.0817	6.391	6.2522	6.0129	6.1374	6.0227	6.1983	6.1519	6.2483	6.3039	6.0596
0	HH19	6.1387	6.1019	6.2368	6.1902	6.304	6.2131	6.713	6.1544	6.5322	5.9656	6.1636	6.2749
0	hsa-miR-32	6.3339	6.1113	6.3354	6.4468	6.3248	6.2793	6.3163	6.3168	5.9838	6.4496	6.3017	6.2877
0	hsa-miR-147	6.16974	7.18999	6.14979	6.23002	5.95386	6.02243	6.46458	6.22884	7.07736	5.94247	5.91041	6.28559
0	mmu-miR-106a	6.4267	6.4333	6.5831	6.3486	6.4668	6.5948	6.4897	6.267	6.3235	6.5216	6.5897	6.4679
0	Cand90	6.0661	6.0112	6.2444	6.1693	6.1222	6.2768	5.9604	6.1598	6.0514	6.0375	6.2339	6.0856
0	DRI-miR-17-1d	6.2975	6.1832	6.1992	6.2053	6.4866	6.3883	6.1035	6.0343	6.0661	6.3473	6.441	6.0608
0	hsa-miR-16	7.7926	7.6507	7.6863	7.7693	8.0782	8.2431	7.7081	7.7343	9.2517	7.8235	8.2071	7.1235
0	Cand74	6.1029	6.0629	6.2751	6.1802	6.0861	6.1175	6.2462	6.1046	6.3102	6.3124	6.2612	6.1007
0	hsa-miR-17-5p	6.661	6.52	6.5451	6.6897	6.8425	6.7554	6.5998	6.462	6.4348	6.6959	6.8908	6.4907
0	hsa-miR-498	6.0661	6.0731	6.0925	6.1088	6.0485	6.178	6.1354	5.9425	6.048	6.034	6.0515	6.0046
0	HM3	6.4935	6.7751	6.6144	7.0075	6.778	6.4312	6.5978	6.6083	6.7053	6.8555	6.9562	6.6571
0	hsa-miR-301	6.8548	7.1464	7.1548	6.6708	6.68	7.0008	6.7271	6.5193	6.532	6.8288	7.1283	6.679
0	DRI-miR-106-C1	6.1985	6.1453	6.4109	6.2018	6.5817	6.5543	6.4599	6.7272	6.2531	6.3899	7.0393	6.7879
0	hsa-miR-125b	10.9307	10.9307	10.9307	10.9307	10.9307	10.163	10.9307	10.9307	10.9307	10.9307	10.9307	10.9307
0	DRI-miR-26-1d	6.96751	6.90675	6.10852	6.96693	7.2443	6.76744	6.61625	6.6571	6.41003	6.56484	6.90769	6.65012
0	DRI-miR-153-1a	6.06609	7.28442	6.28948	6.08673	6.1737	6.21467	5.90689	6.10373	6.41003	5.98879	5.83289	5.88264
0	Mmu-miR-483	6.15469	6.70886	6.02237	6.26464	6.36919	6.15996	5.90689	6.82785	6.64387	6.25224	6.42596	6.20016
0	hsa-miR-187	6.3339	6.5516	6.6623	6.1911	6.2135	6.1934	6.2188	6.2078	6.2112	6.3017	6.2155	6.2749
0	DRI-miR-143-1a	6.8085	6.8025	6.4556	6.2875	6.8339	6.6731	6.6869	7.047	6.9647	6.8558	7.0536	6.4693
0	hsa-miR-22	7.4197	7.0846	7.4937	7.2203	7.4368	7.3295	7.0394	7.2298	6.9886	7.3649	7.8017	7.0007
0	Cel-miR-355	6.2826	6.4952	6.3326	6.0957	6.0543	6.2986	6.2205	6.1828	6.1442	6.0845	5.9225	6.259
0	mmu-miR-331	6.2794	6.0472	6.1866	6.0967	6.1299	6.1843	6.0892	6.0041	6.2475	6.0961	6.0524	6.0364
0	>kellis_miR-30	6.07503	6.37476	6.26048	6.1085	5.85799	6.7627	6.03767	5.94645	5.82881	6.01159	5.88501	6.19859
0	Cand115	6.4672	6.3426	6.0224	6.5558	6.1997	5.9307	6.136	6.1277	6.1834	6.034	6.2056	6.005
0	HH37	6.0744	6.0286	6.113	6.0618	6.0847	5.9307	6.022	6.8505	5.8976	5.9883	5.8592	5.9918
0	hsa-miR-491	6.2066	6.0472	6.212	5.9927	6.095	6.0091	6.0252	5.9542	6.1206	6.0155	6.0953	6.1556
0	HH10	6.8245	6.56338	7.73901	6.21595	6.29834	6.18265	6.44665	6.6571	6.36669	6.24977	6.25235	6.48507
0	Mmu-miR-463	6.23137	6.62567	6.37723	6.42126	6.2945	6.38029	6.34996	6.67578	6.1809	6.03403	6.18813	6.23017
0	mmu-miR-323	6.2443	6.0629	6.055	6.3365	6.1329	6.477	6.2117	6.1851	5.9451	6.2275	6.4118	6.176
0	cand30	6.5286	6.3903	6.495	6.1092	6.2379	6.2639	6.2393	6.3515	6.3123	6.3665	6.1196	6.1869
0	hsa-miR-138	7.2723	6.7085	6.8952	7.0447	7.2728	7.5127	7.2227	7.4163	7.4317	7.3848	7.6355	7.1736
0	DRI-miR-19-2a	6.20326	6.2795	6.9401	6.1232	6.36919	6.29744	6.37673	5.94247	6.30246	6.10986	6.01722	6.04685
0	Cand109	7.3788	7.6604	7.0143	7.5536	8.0735	7.9116	7.7418	7.8694	7.8996	7.7395	8.0469	8.2273
0	tncR4	6.06609	6.01118	6.13963	6.22259	5.85799	6.11477	6.10845	5.98864	6.00865	5.94247	6.30511	5.9802
0	rno-miR-346	6.06609	6.39963	6.03357	7.04719	6.14417	6.80749	6.48227	6.5634	6.37471	6.37072	6.32646	6.4301
0	Cand46	6.1498	6.1814	6.3144	6.1474	6.3028	6.3753	6.3128	6.1851	6.1468	6.2224	6.2859	6.3224
0	HH33	6.4453	6.3084	6.2531	5.9556	5.9656	6.034	6.0594	6.1021	6.0469	5.9656	5.9225	6.3171
0	hsa-miR-126	8.7937	8.5663	8.4231	8.693	8.8283	8.8197	8.3223	8.5809	8.5385	8.7303	8.7786	8.4716
0	Cand43	6.1708	6.0833	6.028	6.2096	6.1724	6.2171	6.157	6.3259	6.1096	6.3613	6.3069	6.3747
0	Cand65	6.0807	6.1985	7.2429	6.6022	6.1762	6.1821	5.9299	6.3853	6.3096	6.0845	6.1774	6.3644
0	Cand55	7.2692	6.9244	7.0624	6.948	7.0294	6.8217	6.8322	6.6426	7.2412	7.1134	7.0415	7.1347
0	hsa-miR-503	6.0661	6.0204	6.2325	5.9457	5.9488	6.0174	6.0122	5.9425	5.7814	5.9541	5.8329	5.9546
0	hsa-miR-29a	9.4197	8.965	10.3865	9.1146	8.9108	9.3701	10.119	9.3753	9.7266	10.2463	9.3621	9.8464
0	hsa-miR-192	6.1598	6.1019	6.4637	6.0615	6.2225	5.9501	6.2622	6.2278	6.0264	6.1274	6.1562	6.2535
0	DRI-miR-15-2a	6.2606	6.0472	6.1899	6.0543	6.4077	6.3323	6.3168	6.1367	6.0761	6.1798	6.4751	6.0272
0	rno-miR-140*	7.4677	7.5864	7.1294	7.2816	7.6302	7.9189	7.4539	7.3401	7.5026	7.3515	7.4211	7.4451
0	Mmu-miR-467	7.7911	7.5522	7.1338	7.6696	7.2021	7.597	6.8429	7.6119	7.4871	7.1378	6.5499	7.5094
0	mmu-miR-344	6.1177	6.193	6.0224	5.9788	5.8823	6.156	6.003	6.2571	6.1003	5.977	6.1497	6.0178
0	hsa-miR-let-7g	10.6804	10.1156	10.1024	10.4503	10.0096	9.9417	10.7722	11.1601	11.1065	10.2643	9.9542	10.8663
0	hsa-miR-9	10.4996	10.4293	11.1603	10.7445	10.2982	10.163	10.9244	11.0094	10.5157	10.6071	10.6262	10.1325
0	Cand106	6.3572	6.8605	6.3917	6.1377	6.8799	6.7742	6.9836	7.2663	6.477	6.6768	7.0481	7.0551
0	hsa-miR-133a	6.4832	6.2556	6.3723	6.0838	6.2618	6.6465	6.5671	6.2574	6.6342	6.5673	6.7597	6.3529
0	miR-Lk-15	6.08012	6.63553	6.02237	7.14053	5.85799	6.76192	6.61625	6.62807	6.377	6.47844	6.42596	6.74004
0	hsa-miR-155	6.06609	6.64529	6.0771	6.42126	6.05273	5.95024	6.20409	5.98331	6.36669	6.16421	6.31355	5.9802
0	hsa-miR-34b	6.3797	6.412	6.121	6.3593	6.5963	6.3103	6.5487	6.2843	6.1604	6.23	6.0998	6.0972
0	DRI-miR-27-3a	6.0855	6.2343	6.0606	6.1479	6.2521	6.1648	6.0486	5.985	6.1454	6.0797	6.3184	5.9645
0	DRI-miR-192-1a	6.42464	6.25742	6.61948	6.01506	6.47693	6.22722	6.21934	6.06576	6.0552	5.98879	6.17533	6.12731
0	Cand114	6.8255	7.4521	6.986	7.4557	7.0092	7.317	7.5797	7.2347	7.6568	8.0877	7.3839	7.6145
0	mmu-miR-290	6.2671	6.3365	6.4346	6.1839	6.2497	6.1907	6.3934	6.4487	6.1519	6.3664	6.2402	6.3644
0	hsa-miR-222	8.8435	7.8508	8.891	9.1548	9.4471	9.1096	8.7227	7.9217	8.1555	8.8149	8.3468	9.3256
0	hsa-miR-181a	7.8562	7.7417	7.7239	8.0237	8.2217	9.4328	7.7393	7.6696	8.6668	7.8697	8.2491	8.2327
0	Cand123	11.0337	11.0045	11.5884	11.0913	8.8959	9.296	10.9824	11.464	10.9726	10.9117	9.0685	11.6485
0	DRI-miR-190-2a	7.30377	6.3	6.67629	6.1662	6.28903	6.10252	6.04299	6.10343	6.59809	6.07992	6.20024	6.10092
0	hsa-miR-92	6.40935	6.3	6.08769	6.47677	6.27826	6.36151	6.06987	6.24796	6.14217	6.10986	6.22449	6.48507
0	DRI-miR-22-2	6.4394	6.0817	6.055	6.0543	6.1876	6.6215	6.1587	6.3416	6.168	6.4676	6.7697	6.2318
0	cand2	6.41331	6.25742	6.6064	6.23002	6.07971	6.18731	6.21934	5.94247	6.09775	6.22647	6.01722	6.17602
0	hsa-miR-148	6.1278	6.1187	6.1722	6.0586	6.2134	6.1713	6.0861	6.1261	6.6269	6.0886	6.4638	6.0293
0	Cand36	6.0661	6.1453	6.6277	6.0691	6.0903	6.0834	5.9749	6.01	6.008	6.0845	6.009	6.0178
0	rno-miR-352	10.9273	10.7413	10.8995	10.1178	10.0809	10.163	10.2229	10.8269	10.1711	10.1549	10.1996	10.157
0	Mmu-miR-434-3p	7.8408	7.7955	6.9543	7.9538	7.991	6.8616	6.8186	7.4195	7.288	7.4015	7.973	7.6349
0	cand14	6.8308	7.061	6.6469	7.2356	6.8184	6.6922	6.9449	7.3782	7.4686	7.2482	7.0521	7.0878
0	cand25	8.0235	8.4781	7.8158	7.6868	8.083	8.4533	7.8046	7.5907	9.0591	7.8651	8.04	8.0545
0	DRI-miR-130-2a	6.3647	6.1254	6.44	6.055	6.2263	6.1648	6.0676	6.137	6.0017	6.1604	6.044	6.2045
0	hsa-miR-221	9.1479	8.8046	10.2831	9.008	9.468	9.1913	9.3693	8.7786	9.4489	10.6036	9.5348	10.969
0	hsa-miR-let7d	10.9307	10.9307	10.9307	10.9307	10.9307	10.163	10.9307	10.9307	10.9307	10.9307	10.9307	10.9307
0	Cand102	6.0661	6.0186	6.039	6.0615	5.8825	6.0567	6.042	6.1565	6.1116	6.0375	6.1556	6.1873
0	Cand61	6.07528	6.37476	6.16194	5.94247	6.26877	6.00692	5.90689	6.08256	6.60094	6.12943	6.49317	5.9802
0	dme-miR-316	6.1029	6.1676	6.0659	6.8356	5.9771	6.0467	6.2229	6.6673	6.2955	6.2597	6.3443	6.1873
0	hsa-miR-204	6.5982	6.9447	6.7831	6.4539	6.6329	6.5289	6.4956	7.0828	6.4688	6.6511	6.7056	6.7634
0	rno-miR-333	6.4755	6.6246	7.2758	6.2475	6.3358	6.174	6.4902	6.1598	6.0792	6.2233	6.6181	6.5793
0	hsa-miR-195	7.8322	7.7601	7.5228	7.099	7.5897	8.0186	7.5612	7.6648	6.9007	7.62	8.0618	7.8065
0	rno-miR-7*	6.7432	6.9537	6.6472	7.2218	6.3209	6.4907	6.7946	6.5033	6.3235	6.2481	6.2964	6.3117
0	hsa-miR-519d	6.0661	6.2049	6.216	6.588	6.0935	6.1082	5.9347	5.9656	6.3437	6.0262	5.9096	5.8826
0	DRI-miR-130-1a	6.6396	6.3018	6.4588	6.4609	6.5228	6.1944	6.4425	6.4369	6.3727	6.2901	6.4546	6.5161
0	Cand83	6.0855	6.0472	6.0224	6.1078	6.0539	6.1651	6.1738	6.3286	6.2708	6.2439	6.2476	6.1873
0	tncR18	6.455	6.0999	6.1044	6.1231	6.636	6.7759	6.4824	6.4406	7.151	6.9455	6.2851	6.3747
0	hsa-miR-181d	7.1163	7.0454	6.784	7.0769	7.2462	7.0385	6.9107	6.7263	7.4276	6.9213	6.8786	7.3289
0	Cand77	6.06609	6.34958	6.02237	7.01548	6.29834	6.05852	7.30255	7.3511	7.40005	6.54161	6.08666	6.17825
0	HH24	6.1816	6.2125	6.3942	6.287	6.1997	6.2864	6.2669	6.2434	6.5271	6.3623	6.2745	6.3179
0	hsa-miR-214	6.0661	6.1379	6.3336	6.1229	6.0951	6.1905	6.2002	6.1569	6.0217	6.2268	6.0253	6.1167
0	hsa-miR-9*	9.7293	9.7095	10.0927	9.3811	9.5206	9.5559	10.685	9.2003	9.8421	10.6165	9.5674	11.6007
0	hsa-miR-135	8.8485	8.8211	8.8672	8.8347	9.3416	8.8613	9.3119	8.9043	8.7216	8.9378	8.8684	9.3244
0	Cand52	6.4393	6.3342	6.3514	6.2513	6.1453	6.3247	6.0699	6.2819	6.05	6.2162	6.2692	6.5303
0	hsa-miR-27b	6.3411	6.3869	6.4348	6.2645	6.3075	6.3369	6.4372	7.4928	6.5412	6.497	6.3619	6.3057
0	miR-Lk-10	6.46549	6.60562	6.02237	6.75966	6.05273	6.13722	6.07509	6.07403	6.16242	6.21786	6.01722	6.28559
0	DRI-miR-138-2	8.7168	8.233	8.573	8.6269	8.5511	8.5474	7.9122	8.9617	8.9062	8.5322	8.7724	8.5257
0	mmu-miR-7b	6.20326	7.28442	6.32193	5.94247	6.16472	6.19878	6.10907	5.94247	6.22615	6.18106	5.95996	6.19859
0	hsa-miR-139	6.06609	6.01118	6.02237	5.94247	5.97731	5.96943	6.46458	6.12609	6.1446	5.94247	6.0514	5.94555
0	DRI-miR-125-C-1	7.562	7.4581	7.8866	7.8018	7.6529	7.2055	7.6562	7.5018	7.6328	7.2412	6.963	7.6012
0	hsa-miR-30d	7.7543	7.8082	7.7034	7.7917	7.9757	7.9017	7.7217	7.6599	7.7658	7.7875	8.0459	7.8844
0	cand19	6.8822	6.8046	6.4991	6.3349	6.4547	6.3728	6.5224	6.3723	6.756	6.4544	6.6186	6.5204
0	mmu-miR-135b	6.2569	6.2782	6.0707	6.1232	6.1988	6.1759	6.2785	6.2493	5.9842	6.1078	5.9681	6.0832
0	hsa-miR-93	6.1635	6.2037	6.5588	6.0862	6.2292	6.1909	6.3766	6.1564	5.9211	6.0613	6.1871	6.0739
0	hsa-miR-383	6.0707	6.0817	6.1242	6.0873	6.289	6.2402	6.0933	6.2078	6.0277	6.176	6.1418	6.2202
0	dme-miR-315	6.3067	6.186	6.1176	6.2179	6.1649	6.0454	6.2731	6.1376	6.3648	6.4098	6.3965	6.4833
0	Cand105	6.10819	6.24429	6.29556	5.94571	6.56214	6.32325	6.61625	6.02751	5.8969	6.24977	5.83289	5.91064
0	rno-miR-335	7.8073	7.8494	7.7035	7.411	7.6605	7.8252	7.7083	7.1969	7.7157	7.4589	7.9262	7.5937
0	mmu-miR-337	6.13138	6.02597	6.21207	6.40775	5.88251	5.93074	5.98688	5.94247	6.31299	5.94247	5.93539	6.04685
0	hsa-miR-27a	6.4832	6.52	6.8898	6.13	6.2977	6.2793	6.3898	6.3354	6.3235	6.4539	6.3883	6.1519
0	Cand37	6.0661	6.1019	6.1637	5.9837	5.9988	5.9307	5.9846	6.3741	6.151	6.0502	5.9085	6.0135
0	cand29	6.5178	6.3498	6.9946	6.5059	6.4159	6.2512	6.28	6.3872	6.2738	6.3852	6.4024	6.4537
0	hsa-miR-422a	6.4243	6.2128	6.2557	6.4186	6.4367	6.2999	6.1152	6.2381	6.2062	6.2368	6.2871	6.3481
0	hsa-miR-152	6.2717	6.1379	6.1241	6.0149	6.1406	6.1093	6.216	6.1983	6.2832	6.2788	6.2308	5.9647
0	Cand86	6.0927	6.0112	6.1342	6.0543	6.0878	6.1366	6.1219	5.9425	5.8633	5.9888	6.0261	5.9629
0	hsa-miR-23b	11.4826	10.7473	11.4432	10.6272	10.1016	10.1143	11.0281	10.4612	9.5309	10.2575	10.1186	10.3265
0	Cand103	7.5195	7.8738	7.2841	7.7829	7.3881	7.5325	7.5781	7.5132	7.5628	7.5561	7.6786	7.6116
0	HH18	6.06609	6.33618	6.30912	6.05548	6.60435	6.18265	6.2336	6.51552	6.30246	6.13748	5.83289	5.88264
0	hsa-miR-101	7.4062	6.922	7.2532	7.2216	7.2594	7.423	7.3459	7.3765	7.4653	7.3787	7.6839	7.1999
0	rno-miR-344	6.0661	6.0112	6.0603	6.7593	6.0448	6.2829	6.0192	6.216	6.0277	6.0502	6.3048	6.1645
0	HH39	6.0661	6.3374	6.0224	6.0473	6.4129	6.0748	5.9069	6.3321	6.1586	5.9425	6.0922	5.9647
0	hsa-miR-28	6.7418	6.7662	6.692	6.8531	6.6041	6.6419	6.7271	6.8025	6.9254	6.7075	6.9356	6.8606
0	hsa-miR-496	6.06609	6.25742	6.17759	6.68511	6.11789	6.02277	5.90689	7.02703	5.78136	5.94247	5.91041	6.22081
0	Cel-miR-357	7.2054	6.7328	7.6753	6.4911	6.4688	7.3062	7.4268	7.6518	7.4938	6.9525	6.3645	7.159
0	Mmu-miR-376b	6.0661	6.0112	6.135	6.0714	6.2799	6.2208	6.1412	6.0782	6.0711	6.1449	6.4139	6.0832
0	Cand104	6.06609	6.01118	6.02237	5.94247	5.85798	5.98084	5.95294	6.79242	5.92864	6.17503	5.93539	5.9802
0	hsa-miR-296	6.4833	6.6253	6.292	6.3663	6.4644	6.2626	6.453	6.3494	6.1881	6.1845	6.0881	6.0605
0	HM28	6.23137	6.02597	6.34052	6.59435	6.14621	6.00652	6.14341	6.10618	5.94531	5.94247	5.97936	5.88264
0	mmu-miR-342	7.366	7.0313	7.2572	7.1081	7.63	7.7374	7.4017	6.4409	7.4775	7.1245	7.6934	7.7494
0	HM40	6.06609	6.81971	6.43116	6.23002	5.97731	6.32325	6.14341	5.94247	6.53587	6.15788	6.15174	6.56
0	hsa-miR-124a	8.8688	9.3868	9.9665	8.6624	8.8587	9.2437	9.7399	9.4215	10.1321	9.67	9.3422	10.7878
0	rno-miR-347	6.1029	6.0546	6.0224	6.4521	5.9969	6.3662	6.1446	6.1565	6.7023	6.2212	6.3927	6.2421
0	HM24	7.471	7.6466	7.5153	7.9951	7.6521	7.4077	7.5149	7.5684	7.5041	7.5419	7.5351	7.9107
0	hsa-miR-99a	8.6627	9.0476	9.1739	8.6456	8.633	8.8766	9.4788	8.553	8.0737	8.8628	9.0336	8.8381
0	hsa-miR-133b	6.06609	6.01118	6.02237	6.16188	6.02537	6.23034	6.63213	5.94247	6.21843	5.94247	6.05405	5.99722
0	dme-miR-9c	6.8698	6.7337	6.6509	7.0589	6.7478	6.7274	6.8871	6.9974	7.001	6.8911	7.0618	7.0731
0	Cand95	6.13966	6.08328	6.02237	6.43478	5.95386	6.13722	6.89116	6.12609	6.02222	6.18106	6.21244	6.65012
0	Cand75	6.2377	6.4366	6.546	6.3138	6.1337	6.4895	6.0702	6.0818	6.1693	6.119	6.1667	5.9918
0	hsa-miR-143	7.2675	7.1471	6.8043	6.9902	7.4226	7.3377	7.2358	7.309	7.1648	7.3711	7.6396	6.9629
0	Mmu-miR-370	6.0661	6.193	6.1256	6.015	6.0735	6.0903	6.0092	6.2556	6.2273	6.0866	6.0178	5.8966
0	hsa-miR-20	6.6167	6.4674	6.8325	6.2053	6.338	6.5112	6.4538	6.3137	6.5042	6.4473	6.4837	6.3148
0	hsa-miR-330	6.0809	6.1453	6.108	6.0473	6.0114	6.16	6.1579	6.2656	6.0029	6.1199	6.0301	6.1366
0	hsa-miR-136	7.3522	7.4419	7.2687	7.2873	7.3041	7.6466	7.6523	7.9239	7.4774	7.436	7.5973	7.3144
0	Cand44	6.15985	6.01118	6.08769	6.96693	6.02537	6.39884	5.90689	6.45921	6.75984	6.54161	6.31549	6.98787
0	Cand68	6.9777	7.3491	7.2604	7.4075	6.8034	6.8999	7.1254	7.2599	7.4509	6.8695	6.7238	6.7741
0	hsa-miR-487	6.50198	6.58512	6.48379	6.28066	6.22529	6.4911	6.35033	6.20945	6.3222	6.24977	6.27036	6.24272
0	DRI-miR-98-1a	8.9712	9.1901	7.9586	8.6262	8.7037	8.5469	8.6247	8.4555	8.768	8.8855	8.568	8.6562
0	mmu-miR-338	9.2244	9.5602	9.1375	9.2562	9.4016	9.7899	9.6897	9.8287	9.3916	8.6439	8.2235	8.5019
0	hsa-miR-320	6.4152	6.3374	6.3514	6.1479	6.3389	6.2786	6.4247	6.1564	5.9244	6.2696	6.1418	6.2151
0	tncR3	7.2638	7.107	6.8224	7.2002	7.0636	7.0661	7.2122	7.3683	7.2481	7.0881	7.0685	7.1061
0	hsa-miR-223	6.8165	6.796	7.1851	6.2016	6.5328	6.4965	6.773	6.8193	6.7463	6.9913	7.0649	7.0894
0	Cand48	6.20326	6.08328	6.39535	7.41922	6.28903	6.02732	6.04299	5.94247	6.34459	5.94247	5.98414	5.91064
0	Cand82	6.07441	6.3241	6.02237	6.26848	5.88251	5.93074	5.97546	5.94247	6.09254	6.08863	6.01722	6.17602
0	tncR17	6.06609	6.01118	6.09816	6.3941	6.18282	6.568	6.46458	6.48351	6.81248	6.24977	6.45462	6.38398
0	cand24	10.9307	10.9307	11.1525	10.9307	10.9307	10.163	10.868	10.9307	10.8763	10.881	10.9307	10.9051
0	hsa-miR-190	6.21575	6.19259	6.09816	6.14161	6.07971	6.08927	6.2336	6.12609	6.05533	6.37907	6.03338	6.35913
0	cand21	7.5793	6.674	7.5345	7.4075	7.0527	7.429	7.4875	7.2524	7.4872	6.8608	6.7181	7.5031
0	hsa-miR-98	8.9142	9.0344	10.0713	9.3994	8.9152	8.8684	8.9193	9.1534	8.9869	9.6716	9.144	10.6423
0	mmu-miR-341	6.113	6.1379	6.039	6.0616	6.0794	5.9946	5.9604	5.985	5.9018	6.1665	6.0007	5.9992
0	Mmu-miR-466	6.7819	6.2164	6.7706	6.1693	6.1316	7.096	6.2622	6.6431	6.5728	6.2381	6.086	6.6261
0	hsa-miR-191	8.5619	8.8677	8.9819	8.2572	8.9975	9.1271	8.7804	7.7883	8.0641	8.6854	8.9064	9.1605
0	Cand53	6.06609	6.01118	6.18634	6.23396	6.16138	6.26262	6.14341	6.2854	7.40005	5.94247	6.79214	5.91064
0	hsa-miR-127	8.924	9.669	9.0504	8.8542	8.7351	8.8261	8.8331	9.1223	8.8497	9.1542	8.8025	9.8139
0	cand15	6.1029	6.1093	6.218	6.5599	6.0191	6.1028	6.2452	6.0081	6.17	6.1449	5.8841	5.8826
0	hsa-miR-519e*	6.06609	6.01118	6.0664	5.95146	6.16262	6.01989	5.90689	5.94247	5.8053	5.99688	5.95996	5.88264
0	hsa-miR-211	6.41644	6.1957	6.76862	6.1085	6.23095	6.02732	6.2262	6.53119	6.24524	6.56107	6.18787	6.22081
0	HM38	6.8224	6.6255	6.6629	6.741	6.4523	6.368	6.735	6.7921	6.6749	6.6918	6.5199	6.354
0	Cand125	7.3594	7.2156	6.9458	7.3313	7.42	6.9491	7.3272	7.2809	7.4732	7.391	7.6712	7.4186
0	dme-miR-34	7.4571	7.4901	6.9298	7.4982	7.2705	7.9533	7.3892	7.8877	7.4677	7.3956	7.3365	7.4077
0	hsa-miR-19b	6.3667	6.2662	6.6358	6.2649	6.2161	6.2416	6.3941	6.36	6.3468	6.3899	6.2792	6.2854
0	Cand124	6.6753	6.5757	6.6552	6.6755	6.5821	6.398	6.3907	6.6359	6.7133	6.6549	6.4873	6.2676
0	Mmu-miR-424	6.6225	6.4018	6.4487	6.1693	6.5212	6.505	6.4141	6.2384	6.1693	6.4109	6.5577	6.2208
0	DRI-miR-203-1a	6.13966	6.73474	6.12937	5.98587	5.85799	5.93074	6.08362	6.14693	5.99106	6.34504	6.16263	5.94555
0	hsa-miR-150	7.4437	7.5662	7.2742	7.3184	7.4239	7.7858	7.53	7.2105	7.0456	7.2019	7.5968	7.7486
0	hsa-miR-30c	10.1588	10.4701	11.665	10.2225	10.0835	10.163	10.4275	10.7568	9.3757	10.2366	10.1121	10.1344
0	hsa-miR-181c	6.545	6.378	6.055	6.2587	6.3321	6.3658	6.426	6.4192	6.05	6.3855	6.6451	6.2637
0	Cand60	8.5549	9.6536	10.0214	8.6414	8.6027	8.9213	9.6606	8.7072	8.5311	8.4964	8.2759	9.2897
0	HM9	6.09572	6.42422	6.53933	6.72287	6.53779	6.26107	6.33761	6.12609	6.1809	6.12577	5.95996	6.48507
0	mmu-miR-324-5p	6.2173	6.3261	6.1189	6.4756	6.4602	6.5253	6.3119	6.2381	6.2739	6.5141	6.5007	6.5425
0	mmu-miR-207	6.1162	6.5357	6.1722	6.3152	6.408	6.3329	6.2657	6.2613	6.1844	6.225	5.9934	6.1366
0	Cand41	6.06609	6.05105	6.02237	7.19842	5.85798	6.74563	6.1147	6.53119	6.34459	6.01159	6.2318	5.91064
0	hsa-miR-let-7f	10.9307	10.9307	10.9307	10.9307	10.9307	10.163	10.9307	10.9307	10.9307	10.9307	10.9307	10.9307
0	Cand126	6.178	6.0186	6.2895	6.0994	6.0826	6.0198	6.0935	6.046	6.1519	6.0493	5.8973	5.9802
0	mmu-miR-351	6.0707	6.7141	6.0911	6.4679	6.0904	6.3211	6.0861	6.3575	6.2141	6.3229	6.3555	6.2961
0	hsa-miR-493	6.0661	6.0817	6.2412	5.9425	6.1149	6.2146	6.0555	6.2309	6.0876	6.0155	6.095	6.162
0	Mmu-miR-380-3p	6.07528	6.58512	6.39535	7.03326	6.3437	6.02732	6.77528	6.61636	6.13149	6.54574	6.27629	6.78171
0	cand4	6.3959	6.1228	6.476	6.2802	6.1087	6.3325	6.2568	6.1469	6.074	6.3692	6.2075	6.0493
0	Cand112	6.0661	6.0112	6.0911	6.0615	5.9539	5.9405	5.9299	6.0041	6.4022	6.0387	5.8841	5.8826
0	dme-miR-310	6.06609	6.01118	6.119	5.94258	6.15168	5.93074	5.90689	6.24796	5.9257	5.94247	5.88501	5.88264
0	cand11	10.9076	10.7843	10.4095	10.5176	10.1153	9.6628	10.5518	11.6028	10.7508	10.1469	10.0975	11.0239
0	hsa-miR-185	7.632	7.8562	7.5984	7.4425	7.5785	7.9271	7.5301	7.2328	7.2736	7.5344	7.7512	7.8011
0	DRI-miR-93	6.1855	6.0321	6.4134	6.0543	6.0508	6.0834	6.2294	5.9542	6.0761	6.0414	6.0513	6.4482
0	hsa-miR-423	6.41719	6.08328	6.32193	6.23002	6.38598	5.93074	6.01394	6.16771	6.07774	6.10986	6.22449	6.32925
0	hsa-miR-20b	6.5011	6.424	6.4002	6.4348	6.6358	6.6336	6.4407	6.3723	6.1693	6.4736	6.654	6.4751
0	Cand31	6.249	6.1218	6.1296	6.3236	5.9182	5.9595	6.1967	6.1565	6.1428	6.265	5.8589	5.9992
0	HM33	6.40935	6.20031	6.03357	6.43478	5.85798	6.33403	6.37673	7.01875	6.34913	6.4061	6.3242	7.10443
0	cand27	6.15985	6.01118	7.24127	6.23002	5.85798	5.93074	6.15394	6.16771	5.8519	6.00157	5.93539	6.10457
0	DRI-miR-103-3b	8.4981	9.1663	9.8089	8.6303	8.8499	9.1624	9.2874	8.5523	8.6476	8.8527	8.8982	9.2555
0	Cand63	7.0394	7.1345	6.6947	7.2763	6.6461	6.8172	6.9081	6.7248	7.1825	7.1358	7.0794	6.9969
0	tncR15	6.06609	7.89974	6.37723	6.38031	7.23806	6.00692	6.1525	6.16406	6.34459	6.11026	5.95996	6.78171
0	DRI-miR-29-4a	8.7843	8.1963	8.4291	9.124	8.3954	8.6039	8.3545	8.4512	8.962	8.5953	8.5022	8.1164
0	hsa-miR-106a	7.1497	7.313	7.272	7.1412	7.237	7.3907	7.1645	6.6948	7.2103	7.0633	7.3091	7.1857
0	hsa-miR-134	7.4308	7.6793	7.5142	7.4613	7.3485	7.7476	7.4096	7.8755	7.8442	7.4543	7.68	7.6335
0	rno-miR-336	6.37007	6.30676	6.51178	6.20857	6.28817	6.5012	6.58395	6.19561	6.81248	6.15788	6.1209	6.22081
0	hsa-miR-let7a	10.9307	10.9307	10.9307	10.9307	10.9307	10.163	10.9307	10.9307	10.9307	10.9307	10.9307	10.9307
0	cand9	6.1985	6.0112	6.4412	6.0862	6.1299	6.1247	6.0601	6.2191	5.9694	5.974	6.0404	5.9281
0	hsa-miR-409-5p	6.2353	6.0833	6.2566	6.2521	6.5104	6.6052	6.3493	5.9656	6.2964	6.2858	6.621	6.2207
0	hsa-miR-149	6.2897	6.3869	6.1492	6.305	6.5132	6.4206	6.2154	6.0952	6.6216	6.3443	6.4443	6.1881
0	Mmu-miR-383	6.1029	6.0112	6.0224	6.041	6.2379	6.2701	6.0252	5.9425	6.1568	6.0732	6.1562	6.2193
0	DRI-miR-146	6.38354	6.01118	6.0664	6.13162	6.07541	6.15996	6.14341	6.06576	6.00833	6.33495	6.26141	8.17207
0	hsa-miR-130b	6.0809	6.1442	6.18	6.0755	5.9797	6.0745	5.9604	6.2702	6.3124	5.9656	6.0865	5.9918
0	cand13	6.1883	6.0546	6.2325	6.082	6.1087	6.402	6.1946	6.0551	8.2366	6.163	5.9352	5.8966
0	mmu-miR-298	6.1239	6.2159	6.0224	6.4948	6.0059	6.1288	6.2043	6.1474	6.0503	5.9425	6.0669	5.9629
0	hsa-miR-99b	7.7342	7.8241	7.8778	7.8066	7.8627	7.9156	7.699	7.595	7.4839	7.8834	8.0816	7.8495
0	hsa-miR-519e	6.18171	6.01118	6.24472	5.94247	5.85799	5.93074	6.14958	5.94247	6.39947	6.01376	5.83289	5.94555
0	Cand108	6.8678	7.3965	6.9709	6.9459	7.5857	7.2922	6.6692	6.3979	7.2675	6.6485	6.3799	6.7745
0	Cand81	10.8851	10.7845	10.9307	10.9307	10.9307	9.6068	10.9307	10.9307	10.9307	10.9307	10.9307	10.8513
0	hsa-miR-499	6.06609	6.02597	6.12937	6.33807	5.85799	6.19878	6.06987	5.94247	6.05539	6.18106	5.98414	6.48507
0	DRI-miR-4	6.9657	7.3658	6.7538	7.1879	6.8306	6.5215	6.8029	6.9366	7.0606	7.0685	6.7947	6.6935
0	Cand54	6.0661	6.1019	6.3188	6.5541	6.0861	6.219	5.9749	6.1356	6.1354	6.0607	6.1582	5.9924
0	DRI-miR-125-B-2	10.207	10.8885	11.522	10.7477	10.3722	10.001	10.3703	11.1668	10.3109	10.1838	10.3682	10.1531
0	hsa-miR-10b	6.4228	6.1026	6.163	6.6085	6.2095	6.4124	6.2336	6.2478	6.3305	6.359	6.4939	6.4355
0	DRI-miR-203-1b	6.06609	6.01118	6.02237	6.08011	5.85798	6.19878	6.04299	5.94247	5.78136	6.03296	5.88501	5.9802
0	HH35	6.0961	6.0112	6.2268	5.9425	6.0129	6.0948	6.094	6.0857	6.0613	5.9425	6.044	6.1624
0	hsa-miR-103	8.9257	9.12	10.3334	8.7535	8.8462	9.2715	9.4647	8.6502	10.0818	9.6462	9.3965	11.1791
0	HH31	6.1855	6.1536	6.2877	6.1713	6.1087	6.0721	6.1967	6.1356	6.008	6.0618	6.107	6.1402
0	hsa-miR-24	8.8732	8.876	9.1161	8.2322	8.5462	9.2263	8.9055	8.8305	7.6607	8.5899	8.7085	8.5189
0	dme-miR-6	7.6146	7.6561	7.4544	7.5088	7.531	7.4587	7.556	7.5081	8.3616	7.478	7.6822	7.5013
0	hsa-miR-100	8.661	8.9827	10.2408	8.7473	9.0259	9.3994	9.4088	8.5772	9.7077	9.1269	9.262	9.8578
0	DRI-miR-16-1	7.7163	7.7762	6.8948	7.4198	7.7449	7.8305	7.6332	7.3128	7.9146	7.4257	7.9081	7.4272
0	cand20	8.2915	7.7806	9.1532	9.1757	8.2229	8.8193	7.8177	8.8626	9.3596	8.0124	8.0532	8.4625
0	mmu-miR-345	6.0661	6.0817	6.0224	6.2533	6.0637	6.0903	6.2084	5.9425	6.1454	6.0414	6.2316	6.0596
0	Cand33	6.4318	6.4815	6.5635	6.2866	6.3637	6.4904	6.2884	6.3723	6.3884	6.4067	6.2609	6.2411
0	Mmu-miR-411	6.1347	6.1552	6.1326	6.0831	6.2006	6.1963	6.1286	6.0768	6.0514	6.1635	6.3655	5.9924
0	hsa-miR-369-5p	6.8581	6.4601	6.8304	6.6058	7.2612	6.7788	6.5869	6.3081	6.6205	6.6954	7.0542	6.8899
0	Cand89	6.06609	6.08328	6.46639	6.42126	5.85799	6.15996	6.20409	6.26681	6.13149	6.29203	5.98414	6.83577
0	hsa-miR-7	6.9065	6.6562	7.1085	7.1093	7.2116	6.6398	6.4122	6.4474	6.5522	6.8387	7.2071	6.6776
0	cand16	6.1816	6.1818	6.2129	6.2733	6.1451	5.9786	6.2714	6.2191	6.3073	6.3663	6.3612	6.2359
0	mmu-miR-329	8.4234	8.2347	8.1815	8.5974	9.3851	9.3205	9.1849	7.8693	9.0214	8.488	9.328	9.4472
0	hsa-miR-30b	9.6774	9.743	10.3031	9.5633	9.5683	9.3978	10.353	9.4887	9.2188	10.8235	9.6647	11.6112
0	Cand84	7.4152	7.5973	7.2779	7.3239	7.0865	7.3431	7.3901	7.2653	7.4645	7.4231	7.2771	7.3302
0	dme-miR-31a	6.1029	6.1113	6.0224	6.1403	6.0254	5.9679	5.93	5.9425	6.2069	6.1172	6.2316	6.3595
0	HM29	6.178	6.4213	6.355	7.0393	6.8708	6.8155	6.5755	7.2663	6.7435	6.7118	7.0646	6.9384
0	hsa-miR-219	6.8887	7.7512	7.2516	7.7932	7.433	7.8803	7.5599	7.6564	7.2396	7.4777	7.1146	7.3474
0	mmu-miR-151	6.2117	6.1453	6.1592	6.4223	6.1194	6.1655	6.2787	6.1142	6.1423	6.0414	6.2509	6.1609
0	hsa-miR-25	6.18562	6.21136	6.02237	6.22537	6.15102	6.11477	6.49974	6.18873	6.02594	6.29203	6.08666	6.39063
0	DRI-miR-139	6.9897	6.3331	6.7057	6.2593	6.8313	6.6623	6.6637	6.1603	6.1818	6.6986	6.8734	6.4446
0	Cand121	6.113	6.2114	6.0497	6.036	6.1041	6.174	6.0594	6.267	6.1178	6.2038	6.3502	6.3793
0	hsa-miR-424	6.4523	6.3394	6.6342	6.2378	6.5988	6.388	6.3471	6.0288	6.1946	6.3248	6.6332	6.5636
0	hsa-miR-186	6.2466	6.2782	6.7138	6.1118	6.2084	6.1794	6.4171	6.2642	6.2357	6.3229	6.2659	6.3486
0	hsa-miR-506	6.2689	6.3575	6.6412	5.9788	6.0566	6.0823	6.0482	6.2799	6.2017	6.1061	6.1025	6.1059
0	Cand45	6.0661	6.2004	6.0224	6.4964	6.039	6.2257	6.1563	6.0952	6.3648	6.0944	6.3152	6.1005
0	hsa-miR-23a	9.8117	10.4326	10.2117	9.372	9.8054	9.4977	10.6946	9.7469	9.671	11.2923	9.8102	11.7407
0	hsa-miR-302b	6.17622	6.81971	6.55295	6.75966	5.93043	6.13322	5.90689	6.13131	6.20369	6.07147	5.88501	5.9802
0	Cel-miR-359	6.1026	6.21136	6.30263	6.33799	6.11943	6.02732	6.14341	7.30928	6.36669	6.22896	6.30511	6.35913
0	hsa-miR-181b	7.7229	7.8656	7.3111	7.4405	7.6053	7.8968	7.6915	7.4458	7.4892	7.4775	7.8123	7.7716
0	HH11	6.4135	6.3874	6.5522	6.3233	6.2452	5.9501	6.1648	6.0186	6.1406	5.9425	6.0525	6.2013
0	DRI-miR-98-2a	10.2378	10.5299	9.5127	10.8637	10.5703	8.9723	10.1182	11.2822	10.5882	10.4338	10.2137	10.2582
0	hsa-miR-213	6.2089	6.4087	6.3752	6.0151	6.0366	6.0567	6.3076	6.2478	6.082	6.3117	6.06	6.1645
0	hsa-miR-21	7.7879	7.8339	7.6031	7.5542	7.5959	8.016	7.3374	7.8749	6.9084	7.4807	7.7252	7.7302
0	cand5	8.3191	8.2548	7.9256	8.7383	8.6868	8.5152	7.7973	7.6857	8.0936	7.8022	8.2112	8.1743
0	rno-miR-129*	10.1334	10.4736	10.6088	10.0999	10.1387	10.163	10.8874	10.0818	10.8941	10.2051	10.2682	10.0737
0	Cand57	6.15271	6.3241	6.02237	6.96693	6.50317	6.73149	6.53404	7.29794	6.34459	5.98879	6.3242	6.78171
0	DRI-miR-196-1a	6.3496	6.0112	6.2146	6.152	6.0896	5.994	6.1219	6.0567	6.039	6.6698	5.9769	5.9819
0	hsa-miR-140	6.3487	6.316	6.039	6.5446	6.2752	6.2607	6.202	6.1991	6.0642	6.2152	6.3069	6.3224
0	mmu-miR-17-3p	6.1347	6.2447	6.4165	6.2214	6.1363	6.0971	6.1716	6.061	5.9244	6.0502	6.1209	6.2308
0	Cand116	6.06609	6.1522	6.02237	6.14911	5.85798	5.96943	5.95294	6.53119	6.38849	6.01159	6.25235	6.32925
0	hsa-miR-17-3p	7.5413	7.7543	7.2831	7.4872	7.4551	7.6544	7.5558	7.4784	7.4614	7.4405	7.6746	7.7771
0	dme-miR-318	6.2461	6.1453	6.0603	6.3823	6.2266	6.0979	6.3163	6.1642	6.2854	6.4554	6.4318	6.5566
0	hsa-miR-137	6.8185	6.3943	6.5401	6.7136	6.6387	6.8234	6.5224	6.4005	6.4135	6.8146	7.1651	6.6095
0	hsa-miR-202	6.2717	6.2261	6.3079	6.1592	6.2269	6.1803	6.2303	6.5181	6.158	6.0618	6.1999	6.1434
0	Cand71	6.15985	6.56338	6.02237	6.20857	6.07971	6.05852	6.21934	6.01618	6.02222	6.18106	5.83289	6.56
0	DRI-miR-135-2a	6.2416	6.0925	6.3479	6.5244	6.2225	6.0273	6.0139	6.2906	5.9593	6.0271	6.0109	6.0511
0	>kellis_miR-90	7.7579	7.6028	8.1795	8.6354	7.0708	7.8087	8.3734	8.192	9.3882	7.7396	7.718	7.7121
0	miR-Lk-12	6.0745	6.0117	6.0224	6.5409	6.0129	6.2402	6.1259	6.0401	6.3757	5.977	6.1695	6.1767
0	hsa-miR-let-7e	10.2648	10.5079	11.4731	10.6166	10.2238	10.163	10.5565	11.1867	10.503	10.4147	10.4044	10.399
0	DRI-miR-16-2	6.9863	6.7504	6.4468	6.8123	7.14	6.8052	6.9477	6.1598	7.1919	6.8312	7.0264	6.6051
0	DRI-miR-135-3a	6.2847	6.393	6.5729	6.142	6.0918	6.2987	6.2002	6.4155	6.6483	6.571	5.9511	6.3934
0	hsa-miR-212	6.5648	6.4087	6.5665	6.4535	6.4365	6.6456	6.52	6.8536	6.3213	6.7061	7.0137	6.968
0	mmu-miR-101b	7.3743	7.2177	7.2774	7.3201	7.4508	7.4751	7.2931	7.2199	6.8523	7.3261	7.3174	7.0421
0	hsa-miR-146	6.5137	6.2382	6.0224	5.999	6.1524	6.3087	6.2381	6.1148	6.2159	6.3653	6.469	6.4572
0	dme-miR-79	8.4073	8.3097	8.1548	8.3383	8.129	7.9248	8.3569	8.7462	8.9925	8.3605	8.1411	8.1801
0	Cand111	8.7168	9.2696	9.7537	8.7055	8.7644	8.9807	8.9891	9.414	8.8692	9.1889	8.889	11.3188
0	hsa-miR-153	6.1029	6.2037	6.028	6.0473	6.103	6.0664	5.9185	6.0782	6.113	6.0145	6.1688	6.0318
0	DRI-miR-10-2b	6.2689	6.05299	6.13963	5.94247	6.15014	5.93074	6.01394	5.94247	5.78136	6.08863	5.83289	5.88264
0	Mmu-miR-409	6.06609	6.01118	6.05558	6.25309	6.02537	6.07627	6.12929	5.94247	6.06794	6.01159	5.83289	5.88264
0	mmu-miR-292-5p	6.2955	6.3374	6.1312	6.2282	6.2812	6.4985	6.1634	6.2172	6.3769	6.2986	6.4235	5.9645
0	hsa-miR-525*	6.8398	6.71746	6.74504	6.01506	6.57633	7.33413	6.91747	7.12323	7.50627	7.45552	6.45734	6.07411
0	hsa-miR-107	8.7685	8.8926	10.3221	8.7677	8.6911	9.1753	9.2894	8.6803	9.6862	9.4427	9.2916	10.313
0	Cand93	6.0661	6.1019	6.1625	6.0615	5.9245	5.9595	6.0086	6.0656	6.2723	6.0262	6.0734	6.2086
0	hsa-miR-15a	6.8292	6.7351	6.3379	6.7677	6.7263	6.8293	6.775	6.3033	6.7375	6.6974	7.0479	6.7401
0	hsa-miR-30a*	7.4659	7.8546	7.5792	7.1613	7.6386	7.8753	7.4458	7.3868	6.9779	7.4575	7.8366	7.4744
0	HM44	6.2584	6.2054	6.6413	6.2379	6.207	6.0893	6.3135	6.1445	6.1745	6.2594	6.0734	5.9787
0	Cand107	6.0948	6.1113	6.1361	6.3737	6.1397	6.0068	5.9619	6.3376	6.0444	6.0634	5.8841	6.1009
0	hsa-miR-30a	6.6088	6.6043	6.7394	6.4787	6.4809	6.408	6.5738	6.3585	6.3172	6.4636	6.5687	6.5741
0	hsa-miR-129	6.0661	6.1556	6.1998	6.2813	5.997	6.01	5.93	6.0229	7.0315	6.0155	5.8329	5.9505
0	hsa-miR-489	6.83321	6.23234	6.55295	6.74136	6.20607	6.55892	10.7753	6.79242	6.1809	6.92375	6.14973	6.7541
0	dme-miR-314	6.2416	6.1113	6.0707	6.1203	6.0616	6.1624	6.3163	6.1598	6.2357	6.3349	6.383	6.2526
0	Cand62	7.6872	8.3621	7.6233	8.9618	8.174	9.5302	8.6009	8.2238	9.2751	8.3325	8.0196	8.2537
0	HH36	6.0814	6.05299	6.30912	6.02993	6.07971	6.19878	6.17398	5.9542	6.02085	6.06338	5.83289	6.1732
0	DRI-miR-101-2a	6.2397	6.0321	6.1276	6.0427	6.1767	6.1647	6.1639	6.3022	6.0761	6.1798	6.3005	6.2346
0	hsa-miR-125a	10.5604	11.1528	11.7313	10.4492	10.0951	10.0447	11.2836	11.2054	10.169	10.5929	10.1596	10.3332
0	mmu-Drosha-R	6.3982	6.1322	6.8757	6.284	6.3162	6.2793	6.4894	6.1081	6.0938	6.1078	6.1268	6.1251
0	Mmu-miR-434-5p	6.0809	6.0112	6.0224	5.999	5.9539	6.1991	6.0892	6.1148	6.1535	6.0848	6.1336	6.1084
0	Cand66	6.1029	6.1343	6.0224	5.999	6.0943	6.1598	6.0419	6.4995	6.1354	6.2878	6.0301	6.319
0	HM7	6.83223	7.54893	6.09816	6.47677	6.37763	6.08664	5.90689	6.48351	6.17242	6.14029	6.01171	5.94047
0	tncR21	6.79306	7.16615	6.17759	7.14404	6.81217	6.32325	5.90689	6.77918	7.03086	6.88043	6.86512	6.87291
0	hsa-miR-1	6.6139	6.8077	6.7137	6.556	6.5899	6.7624	6.5084	6.3166	6.8332	6.4716	6.2645	6.2561
0	mmu-miR-328	6.29646	6.02597	6.22049	7.1091	6.19538	6.77863	6.58395	6.25399	6.04459	6.54558	6.40631	6.24272
0	hsa-miR-376a	6.8348	6.9955	6.7299	7.449	7.5134	6.8567	6.9986	6.9746	6.822	7.0287	7.0741	6.9878
0	Cand58	6.06609	6.1117	6.02237	6.25309	5.85799	6.15996	5.90689	6.24796	5.8969	5.94247	6.01722	5.9802
0	has-10a	6.0661	6.0112	6.0224	6.2451	6.0632	6.0727	6.055	6.0976	6.2035	6.1329	6.2877	6.1115
0	hsa-miR-373	6.15985	6.01118	6.16876	5.94247	6.05484	6.12713	6.20409	5.94247	5.82881	6.08863	6.01722	6.30658
0	dme-miR-309	6.1985	6.0112	6.0224	5.9712	6.0979	5.9307	5.9069	5.985	6.0646	5.9541	6.1257	6.1738
0	>kellis_miR-88	6.07528	6.2795	6.32193	6.31264	6.13584	6.69287	6.42848	6.26681	6.84182	6.22183	6.0514	5.88264
0	hsa-miR-337	6.113	6.209	6.1657	6.035	6.0114	6.2679	6.0489	6.0041	6.4831	5.978	5.9354	6.2065
0	hsa-miR-126*	6.2689	6.08328	6.02237	6.21595	5.95386	6.08927	6.01394	6.29592	6.3238	6.33155	6.38645	7.00584
0	Cand39	6.06609	6.23234	6.02237	6.30246	6.05273	6.36151	5.90689	5.94247	6.15778	6.11382	5.83289	6.1006
0	hsa-miR-130a	6.4915	6.5019	6.5332	6.1193	6.3685	6.6018	6.3894	6.4219	6.6299	6.3448	6.7046	6.1984
0	hsa-miR-145	7.5281	7.7761	7.314	7.5275	7.6023	7.5761	7.6422	7.5641	7.4795	7.4603	7.5848	7.418
0	miR-Lk-19	6.1997	6.3234	6.212	6.2926	5.9654	6.0648	6.2889	6.3585	5.9002	6.0155	5.8329	6.1645
0	cand10	6.4175	6.1136	6.7224	6.1052	6.0971	6.1366	6.2048	6.104	6.6687	6.0813	5.9511	5.9314
0	mmu-miR-297	6.06609	6.01118	6.02237	6.36638	6.11943	6.0205	5.96988	6.10476	6.34459	6.29203	5.83289	6.19859
0	mmu-miR-148b	6.15985	6.11456	6.02237	6.8483	5.88251	6.46567	6.19428	6.25575	6.43129	6.24977	6.28794	6.30934
0	hsa-miR-let7i	8.6417	8.5044	8.3676	8.8337	9.0721	8.8822	8.4632	8.4398	8.5294	8.5633	8.6312	9.0288
0	cand17	6.1347	6.0472	6.4309	6.327	6.2124	6.014	5.9642	6.0041	6.1116	5.9425	5.9598	6.1084
0	hsa-miR-373*	6.3236	6.1013	6.3244	6.118	6.1939	6.0739	6.2381	6.2008	6.4373	6.0719	6.0281	5.9784
0	Mmu-miR-376	6.8131	6.9792	6.4901	7.1252	7.1526	6.7671	7.0629	7.0188	7.1292	7.0374	6.9562	6.8135
0	mmu-miR-322	6.20326	6.01118	6.02237	6.47677	5.85798	6.3425	6.20409	6.18634	5.78136	6.03815	6.1039	5.88264
0	>kellis_miR-121	6.4615	6.2559	6.2804	6.015	6.4082	6.4447	6.1768	6.1574	6.0612	6.2318	6.3388	6.1741
0	HM26	6.06609	6.58512	6.28948	6.02993	6.00044	5.93074	6.35033	6.19739	6.0348	5.94247	6.01654	6.05509
0	hsa-miR-26b	7.9333	8.1693	8.1697	8.2987	8.2219	7.8519	7.8265	7.7373	7.9301	8.146	8.125	7.9459
0	mmu-miR-330	6.1823	6.163	6.137	6.2655	6.2999	6.4075	6.0757	6.1569	6.2629	6.1403	6.3328	6.3148
0	DRI-miR-21-1a	6.06609	6.02597	6.02237	5.94247	5.85798	5.95024	5.90689	7.26429	5.82881	6.12545	6.08666	6.83577
0	hsa-miR-106b	6.0809	6.3665	6.1907	6.2451	5.9941	6.0567	6.0252	6.0235	5.9989	6.1783	6.1246	6.0728
0	tRNA-Thr	6.28984	6.01118	6.02237	6.33807	5.88251	5.93074	5.90689	6.01215	6.07774	7.41821	6.00081	6.07411
0	hsa-miR-518b	6.84349	6.25742	6.70462	6.25309	6.29834	6.73149	6.32356	6.21241	6.39444	6.17936	5.95996	6.0183
0	hsa-miR-299	6.41719	6.59543	6.02237	6.2759	6.23875	5.98832	6.30728	6.77122	6.31979	6.54161	6.00081	6.22081
0	hsa-miR-509	6.1487	6.193	6.5421	6.1276	6.2014	6.1819	6.1506	6.1427	6.0936	6.1676	6.0041	6.253
0	HM2	6.2826	6.4046	6.2625	6.5536	7.2602	7.1071	6.8586	7.636	6.8738	7.0374	7.4906	7.4358
0	DRI-miR-196-1e	6.06609	6.08328	6.31555	5.94247	5.97463	6.18433	6.21934	5.98245	5.8969	6.07922	5.83289	6.52787
0	Cand73	6.1347	6.2837	6.2634	6.3514	7.2452	7.1203	6.608	7.2985	6.5612	6.9223	7.6051	7.3429
0	mmu-miR-325	10.9307	6.37476	6.02237	6.3941	5.85798	6.10527	5.90689	5.9542	6.21182	5.94247	6.29657	6.13975
0	hsa-miR-218	7.4556	7.0865	7.4669	7.2684	7.4324	7.5622	7.411	6.9192	7.277	7.4037	7.721	7.1336
0	tncR10	6.1347	6.5479	6.169	6.2228	6.3106	6.2183	6.1821	6.4322	6.716	6.6081	6.1484	6.4679
0	Cand72	6.2501	6.2382	6.2398	6.2533	6.8111	6.8553	6.586	7.0728	6.7752	6.7037	6.978	6.8354
0	DRI-miR-22-1	6.0661	6.1883	6.0335	6.1266	5.9176	6.0678	6.0333	5.9723	6.082	6.0414	6.0343	6.0497
0	Cand50	6.1285	6.0681	6.2088	6.3233	6.1276	6.0228	6.1312	6.0551	5.8511	6.0502	6.0771	6.1007
0	hsa-miR-let7b	10.7444	10.9307	10.998	10.9307	10.9307	10.163	10.9307	10.9307	10.9307	10.7941	10.7956	10.9307
0	hsa-miR-15b	6.3391	6.4213	6.0335	6.2156	6.4832	6.5746	6.2714	6.1461	6.4231	6.1809	6.654	6.5577
0	hsa-miR-505	6.06609	6.08328	6.02237	6.3523	6.15014	5.93074	6.16581	10.9307	6.02222	5.94247	6.03012	6.30658
0	HM30	6.2765	6.2013	6.4908	6.841	7.0176	7.0493	6.6757	7.1861	6.7435	7.0894	7.1109	7.1237
0	mmu-miR-let-7d*	6.36138	6.25742	6.52561	6.25309	6.23454	6.36151	6.40278	6.2854	5.99699	6.03403	6.18787	6.28559
0	miR-Lk-18	6.09572	6.05299	6.65708	7.41319	6.15722	6.13578	6.86463	6.20575	9.28856	6.36226	6.26141	6.48507
0	hsa-miR-let7c	10.9307	10.9307	10.9307	10.9307	10.9307	10.163	10.9307	10.9307	10.9307	10.9307	10.9307	10.9307
0	hsa-miR-154	6.0661	6.3815	6.028	6.2926	6.1524	6.0647	5.9865	5.985	5.8764	6.119	6.1825	6.0178
0	cand3	6.18171	6.01118	6.16876	5.94247	5.85798	6.13722	6.04893	6.3663	5.98289	6.10986	6.00081	6.26431
0	Cand51	6.113	6.1442	6.3649	6.3152	6.4035	6.685	6.292	6.5658	6.3884	6.532	6.5394	6.687
0	mmu-miR-211	6.18171	6.34958	6.27609	6.68511	6.31664	6.00692	6.40278	6.20945	6.24524	6.10986	5.83289	6.12731
0	Cand34	6.0661	6.1959	6.1044	6.1455	6.0551	5.9405	6.2426	6.0081	6.0363	5.9425	6.0491	5.9918
0	hsa-miR-26a	10.0267	10.7859	10.2146	9.6476	9.9913	9.9304	10.4155	9.8065	9.5761	10.8761	10.0039	11.1014
0	hsa-miR-142-3p	6.8416	6.5176	6.3131	6.4075	6.6896	6.6822	6.6475	6.4128	6.5673	6.9438	6.7313	6.6885
0	DRI-miR-144	6.06609	6.25742	6.13963	6.1085	6.13677	6.50098	5.95294	6.33088	6.20369	5.96564	6.03338	6.1421
0	hsa-miR-29c	9.3933	9.1896	10.5114	9.3778	9.0303	9.4306	10.444	10.0662	10.198	10.7243	9.4552	10.3504
0	dme-miR-92a	6.2466	6.0186	6.1	5.9441	5.9631	6.0493	6.2556	6.0041	6.0638	6.0944	6.1642	5.9629
0	hsa-miR-132	7.3997	6.8627	7.025	6.5516	6.5917	7.3096	7.4664	6.7979	7.4916	6.947	7.0743	7.1239
0	Cand119	6.0661	6.2048	6.0861	6.0255	6.5208	6.174	6.0419	6.1198	6.1623	6.1348	6.3276	6.3104
0	hsa-miR-215	6.06729	6.19259	6.32193	5.96882	6.10109	6.22333	6.14988	6.18873	5.8969	6.03403	5.98414	6.26431
0	rno-miR-151*	6.8027	6.8977	6.6362	6.9142	6.9703	7.0133	7.0303	6.6719	7.3519	6.8686	7.0419	7.153
0	Cand113	6.24855	6.17376	6.26048	6.2759	6.26528	6.00692	6.08519	6.12609	5.97949	5.94247	6.03338	5.9802
0	Cand101	6.06609	6.05299	6.10852	6.1085	6.02537	6.52736	6.17398	6.33088	6.22615	6.33495	6.06916	6.06794
0	Cand110	6.0661	6.0817	6.0444	5.999	5.8942	5.9882	5.9069	6.0041	6.0504	5.9541	6.0753	6.0875
0	hsa-miR-154*	6.0855	6.0925	6.1657	6.2193	6.2196	6.6994	6.394	6.1011	6.2301	6.0797	6.1347	6.0728
0	hsa-miR-34a	6.8132	7.2452	6.4278	6.9128	6.6657	7.2056	6.6394	7.1168	7.0888	6.5746	6.2465	6.8624
0	hsa-miR-30e	6.3204	6.2509	6.4205	6.2733	6.3089	6.1987	6.3254	6.3787	6.2352	6.1533	6.3588	6.5792
0	hsa-miR-29b	9.1209	8.9758	10.3168	9.4888	8.7608	9.1241	9.6897	9.9101	9.3775	10.1653	9.1776	9.5175
