# Supplementary material for: microRNA expression in the prefrontal cortex of individuals with schizophrenia and schizoaffective disorder
Source: Genome Biol. 2007 Feb 27;8(2):R27. doi: 10.1186/gb-2007-8-2-r27 (PMC1852419; doi:10.1186/gb-2007-8-2-r27)
Supplement: Additional data file 5 — Host mRNA data [file gb-2007-8-2-r27-S5.xls]

## Sheet: ratios
SAM 5% FDR (Bip)	ratio t-test	ratio (Case / Control)	mRNA Symbol	miRNA	scz25.gpr	scz26.gpr	scz27.gpr	scz28.gpr	scz29.gpr	scz30.gpr	scz31.gpr	scz32.gpr	scz33.gpr	scz34_0532.gpr	scz35_0532.gpr	scz36_0532.gpr	scz38_0532.gpr	scz39_0532.gpr	scz41_0532.gpr	scz42_0532.gpr	scz43_0532.gpr	scz44brkn_0532.gpr	scz45_0532.gpr	scz46_0532.gpr	scz47_0532.gpr	scz18.gpr	scz4_0532.gpr	scz1_0533.gpr	scz11_0532.gpr	scz12_0532.gpr	scz13_0532.gpr	scz14_0532.gpr	scz15_0532.gpr	scz16_0532.gpr	scz17.gpr	scz2_0532.gpr	scz20.gpr	scz5_0532.gpr	scz6_0532.gpr	scz8_0532.gpr
					Control	Control	Control	Control	Control	Control	Control	Control	Control	Control	Control	Control	Control	Control	Control	Control	Control	Control	Control	Control	Control	Schizo-affective	Schizo-affective	Schizophrenia	Schizophrenia	Schizophrenia	Schizophrenia	Schizophrenia	Schizophrenia	Schizophrenia	Schizophrenia	Schizophrenia	Schizophrenia	Schizophrenia	Schizophrenia	Schizophrenia
					1	1	1	1	1	1	1	1	1	1	1	1	1	1	1	1	1	1	1	1	1	2	2	2	2	2	2	2	2	2	2	2	2	2	2	2
	0.0139162	0.108232	GABRA3	hsa-miR-105	3.92166	3.95345	3.94231	4.05567	3.90017	4.02077	3.96559	3.78626	3.95585	3.73481	3.86765	3.88528	3.96621	4.03972	3.73217	3.97401	3.70849	3.82474	3.91668	4.00911	3.72261	3.99844	4.00947	4.3121	3.88937	3.8464	3.89788	3.87638	4.26228	3.953	3.99552	3.97183	4.03737	4.07175	4.00799	3.98172
	0.0270985	0.0858058	MYH6	hsa-miR-208	3.58605	3.63644	3.67405	3.75176	3.51428	3.62445	3.63139	3.62178	3.58173	3.55983	3.51771	3.64101	3.55916	3.39128	3.35437	3.68804	3.45415	3.47464	3.56684	3.45744	3.41553	3.81984	3.59443	3.79023	3.47411	3.5266	3.53214	3.63233	3.60365	3.50118	3.78972	3.63231	3.77537	3.71459	3.61405	3.64505
	0.0654236	0.181718	TLN2	hsa-miR-190	-1.0357	-1.3024	-1.3098	-1.0872	-0.9272	-1.421	-0.9233	-1.1186	-1.0859	-1.3006	-1.0997	-0.9689	-0.9829	-0.887	-1.4503	-1.3684	-1.3527	-1.2636	-1.4836	-0.9585	-1.5529	-0.6879	-0.3575	-0.7022	-1.0038	-0.8866	-1.3181	-0.7803	-1.1915	-0.9527	-1.5754	-1.3169	-1.1149	-1.3696	-0.9515	-0.8369
	0.0728978	0.21093	HUWE1	hsa-miR-98	0.853	1.3816	0.955	1.1885	1.3578	0.9655	1.2394	1.0322	1.4131	0.8909	1.6235	1.1054	0.9652	1.9405	0.7942	1.0651	0.9936	1.1661	1.1035	1.0744	1.0945	1.1611	1.6989	1.2206	0.9355	1.1286	1.0768	2.2612	1.3379	1.7717	1.7305	1.0956	1.4211	0.9221	1.5025	1.1877
	0.0798961	-0.140665	WWP2	hsa-miR-140	2.2599	2.2655	2.5637	2.372	2.2661	2.6281	2.7527	3.0216	2.7037	2.4651	2.2827	2.4445	2.5134	2.3249	2.389	2.9773	2.6404	2.4838	2.6532	2.4074	2.4806	2.5178	2.276	2.5291	2.5065	2.502	2.2576	2.7091	2.5356	2.5887	2.3173	2.0056	2.2237	2.6664	2.0071	2.0301
	0.150018	-0.259892	SREBF2	hsa-miR-33	-0.2175	-0.0323	-0.3413	0.5689	0.3353	0.0929	0.7717	0.7509	-0.1897	1.6243	2.0259	0.7835	0.3462	1.3849	0.8997	0.4888	0.2734	0.428	0.6133	0.3998	1.0092	-0.202	1.3471	0.4642	0.1668	0.5961	-0.0721	0.5297	0.3137	0.4259	0.8587	0.4028	0.151	-0.4182	-0.3165	0.4372
	0.207162	-0.18011	MCM7	hsa-miR-25	2.368	2.3093	2.3136	2.2534	1.9276	2.9196	2.0322	2.2468	3.2139	2.6762	2.9423	2.3918	2.9128	2.3864	2.4116	3.1205	2.2553	2.239	1.9708	2.2283	2.5551	2.4367	1.186	1.5761	2.1146	2.2294	2.3819	2.9218	2.3758	2.131	2.1975	2.837	2.514	2.2249	2.6076	2.4744
	0.222404	0.316968	PTK2	hsa-miR-151	-1.9438	-2.5595	-2.2912	-3.1005	-2.9093	-2.363	-2.349	-1.8942	-1.5033	-1.6077	-1.4322	-1.9246	-1.8367	-1.3044	-1.724	-1.9554	-1.7104	-0.4648	-2.7412	-2.108	-1.1886	-1.1628	-1.8269	-3.2072	-0.6806	-1.7203	-1.7168	-1.3891	-1.4231	0.4555	-2.4333	-1.4622	-2.1844	-2.374	-1.6866	-1.6564
	0.32538	-0.243376	ABLIM2	hsa-miR-95	3.37864	3.58264	3.58855	3.568	3.2948	7.77557	3.16113	3.16097	3.53379	2.95989	3.46634	3.53024	2.99293	3.1989	2.66006	3.61015	2.90929	3.85901	3.33596	3.4004	3.2126	3.51812	2.88525	3.72514	2.91295	2.89179	3.08591	3.36261	3.17156	2.97548	4.01566	3.13295	3.89721	3.73925	2.99933	3.02176
	0.405631	0.109992	COPZ1	mmu-miR-148b	-2.05658	-2.08397	-2.21382	-2.27072	-2.22616	-1.89519	-2.08563	-1.85914	-1.79902	-1.66197	-1.77827	-2.11056	-1.71882	-1.10932	-1.89031	-2.09997	-1.3949	-1.65013	-2.39786	-2.45653	-1.89034	-2.23341	-1.05615	-1.82973	-1.81604	-2.02622	-2.09169	-1.75454	-1.96922	-0.897972	-2.01221	-2.25872	-2.32355	-2.08484	-1.59016	-1.4408
	0.446329	-0.102776	NFYC	hsa-miR-30e	0.3249	0.4069	0.1662	0.6367	0.6966	0.6801	0.9141	0.9958	0.2998	0.8159	-0.475	0.8868	0.1669	1.0632	0.7557	1.0878	0.8189	0.8243	1.0602	1.7589	1.0815	0.3807	0.935	1.1008	1.2002	0.6109	0.4726	0.6167	0.7444	0.8713	0.6305	0.5618	0.5926	0.4075	-0.0531	0.0766
	0.471503	-0.195501	EGFL7	hsa-miR-126	3.22615	2.81423	1.79549	3.14903	3.80556	2.7757	3.94592	3.94283	1.9449	3.02905	1.73227	2.83737	2.76068	3.12659	3.53742	3.68351	3.61729	2.31835	4.21733	3.84062	3.25779	3.5655	3.6942	3.23743	3.85242	2.63211	3.12869	1.69281	2.28745	2.67463	3.85082	2.89176	3.6791	3.52913	1.56269	1.4731
	0.5162	-0.180587	FSTL1	hsa-miR-198	0.41997	0.384298	0.483359	-0.0669454	-0.116246	-1.29121	-1.29261	-0.452786	-1.46319	-0.215913	0.874783	-0.69943	0.698317	-0.642427	-0.545421	-0.971716	0.555543	-1.1107	-0.540543	-1.18051	-0.814752	0.129144	-0.568936	-0.656641	-0.17096	-2.62535	-1.14717	-1.93663	-0.611644	-0.998053	-0.480851	0.787461	-0.278494	-0.164814	-0.101131	0.409457
	0.529597	0.0770771	GPC1	hsa-miR-149	4.6984	4.8563	4.6674	4.9568	4.5559	4.9308	4.7729	5.121	4.7619	4.644	3.9425	4.7272	4.782	4.7557	4.6735	4.3852	4.027	3.8682	4.4488	4.3559	4.169	4.2812	4.6403	4.7255	4.5417	4.4751	4.8735	4.8219	5.1107	4.6363	5.0426	4.0665	5.0516	4.9155	4.7997	3.8172
	0.573984	0.133355	SMC4L1	hsa-miR-15b	5.3905	4.9804	5.0535	5.042	4.8797	5.3559	6.257	5.8241	5.7313	5.7712	5.3794	7.1926	5.5037	5.5663	5.6564	6.3438	5.2833	4.4441	5.6145	4.7425	5.805	6.0147	5.9273	4.8721	5.4849	4.9194	5.9833	7.4687	6.8228	5.4735	5.3012	5.7103	5.5259	4.5002	5.436	5.2866

## Sheet: micro
mRNA Symbol	CLID	scz25.gpr	scz26.gpr	scz27.gpr	scz28.gpr	scz29.gpr	scz30.gpr	scz31.gpr	scz32.gpr	scz33.gpr	scz34_0532.gpr	scz35_0532.gpr	scz36_0532.gpr	scz38_0532.gpr	scz39_0532.gpr	scz41_0532.gpr	scz42_0532.gpr	scz43_0532.gpr	scz44brkn_0532.gpr	scz45_0532.gpr	scz46_0532.gpr	scz47_0532.gpr	scz18.gpr	scz4_0532.gpr	scz1_0533.gpr	scz11_0532.gpr	scz12_0532.gpr	scz13_0532.gpr	scz14_0532.gpr	scz15_0532.gpr	scz16_0532.gpr	scz17.gpr	scz2_0532.gpr	scz20.gpr	scz5_0532.gpr	scz6_0532.gpr	scz8_0532.gpr
		Control	Control	Control	Control	Control	Control	Control	Control	Control	Control	Control	Control	Control	Control	Control	Control	Control	Control	Control	Control	Control	Schizo-affective	Schizo-affective	Schizophrenia	Schizophrenia	Schizophrenia	Schizophrenia	Schizophrenia	Schizophrenia	Schizophrenia	Schizophrenia	Schizophrenia	Schizophrenia	Schizophrenia	Schizophrenia	Schizophrenia
		1	1	1	1	1	1	1	1	1	1	1	1	1	1	1	1	1	1	1	1	1	2	2	2	2	2	2	2	2	2	2	2	2	2	2	2
FSTL1	hsa-mir-198	7.4489	7.3553	7.5334	7.4337	7.4928	7.1694	6.8183	7.4526	7.2952	6.9891	7.3716	6.8314	6.9748	6.9221	7.0407	6.8104	7.3755	6.4723	6.9853	6.5929	6.8977	7.5781	7.2723	6.8709	7.3859	6.557	6.9329	7.2461	6.9138	6.5873	6.9918	7.6764	7.2003	7.1295	7.3958	7.6368
NFYC	hsa-mir-30e	6.2358	6.263	6.181	6.2869	6.2095	6.2101	6.2854	6.1594	6.1498	6.4632	6.2978	6.6188	6.39	6.4377	6.4732	6.5578	6.5973	6.432	6.7002	6.7715	6.6428	6.2288	6.0801	6.3115	6.2914	6.2484	6.2459	6.1414	6.3512	6.3345	6.3022	6.2753	6.1861	6.2186	6.1792	6.2081
HUWE1	hsa-mir-98	7.9736	8.1732	8.0436	8.0369	8.3793	8.0372	8.0759	8.0851	8.0168	8.033	8.3076	8.0597	8.0656	8.0936	8.0759	8.0198	8.1088	8.0342	8.0727	7.9778	8.0942	8.0688	8.199	8.1113	8.0601	8.0535	8.0427	8.6001	8.2142	8.1295	8.1592	8.0182	8.0583	8.1184	8.3425	8.0081
SMC4L1	hsa-mir-15b	8.4886	7.7168	7.8719	7.8484	7.9661	8.1298	9.1056	8.9136	8.4504	8.8199	8.1763	10.0388	8.3622	8.6584	8.6666	9.149	8.2836	7.3944	8.4494	7.5574	8.7509	8.756	8.7925	7.9241	8.5763	7.8275	8.8501	10.2159	9.6565	8.6047	8.4304	8.469	8.4421	7.3307	8.1835	8.0576
EGFL7	hsa-mir-126	8.7751	8.5847	7.7155	8.4993	8.088	9.1076	8.4096	9.0595	8.2519	8.4715	8.0976	9.1205	8.8719	8.7778	8.9193	8.9598	9.0344	9.1437	9.4386	9.2223	9.0855	8.2529	9.0163	8.8508	9.8908	8.2328	9.2557	7.8343	8.5157	8.6333	8.8241	8.7373	8.9365	8.8683	7.8724	7.1964
PTK2	hsa-mir-151	6.184	6.3154	6.2611	6.3578	6.4658	6.2172	6.3558	6.1423	6.4461	6.3376	6.762	6.3435	6.5059	6.1733	6.2879	6.7958	6.1998	6.9379	6.3136	6.3922	6.7432	7.7472	6.6945	6.3803	6.763	6.1921	6.5858	6.5581	6.4094	7.1112	6.6857	6.8298	6.5793	6.2375	6.371	6.2188	6.6803	6.1699	6.2786	6.1699	6.3105	6.3098	6.5597	6.5998	6.6781	6.2853	6.3673	6.4301
ABLIM2	hsa-mir-95	7.307	6.9708	7.0036	6.9944	7.003	11.265	6.7523	6.9756	7.0123	6.9183	6.92	7.1252	6.6727	7.0549	6.7479	6.9729	6.9329	7.7607	6.8041	6.9546	7.008	6.7233	6.6191	7.1866	6.9988	6.525	6.7842	6.8458	6.6791	7.1906	7.3049	6.5743	7.3193	7.1169	6.5138	6.5325
WWP2	hsa-mir-140	6.2342	6.2415	6.1699	6.246	6.2095	6.2385	6.5128	6.155	6.2343	6.1986	6.1817	6.2704	6.2652	6.3281	6.1942	6.4201	6.3542	6.1699	6.4003	6.4305	6.2536	6.2288	6.1137	6.4881	6.1943	6.1699	6.1945	6.1684	6.2191	6.3898	6.3826	6.1799	6.2654	6.2182	6.1302	6.1598
TLN2	hsa-mir-190	6.3535	6.2727	6.2855	6.2047	6.3581	6.2788	6.2854	6.1686	6.2719	6.3835	6.2288	6.495	6.4458	6.3013	6.2105	6.2377	6.2464	6.1699	6.1944	6.2084	6.0801	6.4262	6.4497	6.2479	6.3378	6.2426	6.223	6.592	6.2929	6.2854	6.1942	6.305	6.3808	6.2763	6.3055	6.7575
MYH6	hsa-mir-208	6.3622	6.2301	6.2336	6.2352	6.2117	6.2274	6.2854	6.403	6.1757	6.3744	6.0768	6.2982	6.2295	6.2558	6.2055	6.2251	6.2745	6.2551	6.1511	6.074	6.1907	6.2095	6.2733	6.3656	6.2956	6.2361	6.2173	6.2232	6.2191	6.2889	6.2393	6.2023	6.2853	6.2983	6.2083	6.2432
GABRA3	hsa-mir-105	6.2883	6.219	6.2003	6.2423	6.2221	6.2612	6.2854	6.1423	6.1921	6.1116	6.0988	6.1684	6.2646	6.3706	6.195	6.1816	6.1283	6.1699	6.1667	6.2691	6.0801	6.2168	6.3196	6.5511	6.2491	6.1699	6.2044	6.1085	6.5071	6.2962	6.244	6.2184	6.2008	6.3423	6.2625	6.2298
GPC1	hsa-mir-149	7.5347	7.4827	7.3145	7.4641	7.3267	7.5688	7.4901	7.9476	7.3926	7.5119	6.6915	7.4489	7.5172	7.5564	7.5666	6.94	6.8901	6.8504	7.1115	7.0405	7.1388	6.7439	7.3817	7.371	7.57	7.2648	7.6114	7.4473	7.7828	7.5187	7.5551	6.711	7.578	7.5699	7.4493	6.4732
SREBF2	hsa-mir-33	6.1368	6.3392	6.2718	6.2514	6.4338	6.3488	6.3405	6.3129	6.1755	7.903	9.0838	7.3109	7.2731	7.0618	7.1445	6.532	6.4413	6.5562	6.7092	6.5936	7.0949	6.2307	6.4149	6.5799	6.3039	6.368	6.3237	6.4765	6.5044	6.2854	6.2781	6.9542	6.2843	6.2701	6.5005	6.5998
MCM7	hsa-mir-25	6.3536	6.4193	6.5578	6.5173	6.2553	6.6587	6.3662	6.433	6.7441	6.8831	6.9365	6.4858	6.7697	6.5584	6.5584	7.1515	6.3271	6.4586	6.2844	6.3922	6.6482	6.3809	6.3729	6.9123	6.3801	6.3396	6.487	6.4365	6.3337	6.7007	6.5545	6.7861	6.5324	6.2687	6.5794	6.2793
COPZ1	mmu-mir-148b	6.20462	6.19896	6.20941	6.24613	6.25527	6.53565	6.2854	6.2854	6.2929	6.4303	6.03338	6.10582	6.16993	6.17326	6.08013	6.17326	6.15318	6.32215	6.24337	6.06908	6.20641	6.20945	6.46688	6.41852	6.16993	6.25551	6.23611	6.22216	6.21914	6.3899	6.45498	6.21914	6.16993	6.21819	6.50216	6.56754
[truncated: 2 more columns]

## Sheet: mRNA
mRNA Symbol	CLID	1066	1030	1026	1006	1047	1029	1025	1008	1014	1035	1013	1034	1002	1003	1020	1022	1021	1033	1028	1057	1032	1001	1009	1060	1036	1037	1038	1040	1043	1052	1016	1042	1044	1065	1061	1039
		scz25.gpr	scz26.gpr	scz27.gpr	scz28.gpr	scz29.gpr	scz30.gpr	scz31.gpr	scz32.gpr	scz33.gpr	scz34_0532.gpr	scz35_0532.gpr	scz36_0532.gpr	scz38_0532.gpr	scz39_0532.gpr	scz41_0532.gpr	scz42_0532.gpr	scz43_0532.gpr	scz44brkn_0532.gpr	scz45_0532.gpr	scz46_0532.gpr	scz47_0532.gpr	scz1_0533.gpr	scz11_0532.gpr	scz12_0532.gpr	scz13_0532.gpr	scz14_0532.gpr	scz15_0532.gpr	scz16_0532.gpr	scz17.gpr	scz2_0532.gpr	scz20.gpr	scz5_0532.gpr	scz6_0532.gpr	scz8_0532.gpr	scz18.gpr	scz4_0532.gpr
		Control	Control	Control	Control	Control	Control	Control	Control	Control	Control	Control	Control	Control	Control	Control	Control	Control	Control	Control	Control	Control	Schizophrenia	Schizophrenia	Schizophrenia	Schizophrenia	Schizophrenia	Schizophrenia	Schizophrenia	Schizophrenia	Schizophrenia	Schizophrenia	Schizophrenia	Schizophrenia	Schizophrenia	Schizo-affective	Schizo-affective
FSTL1	hsa-mir-198	7.02893	6.971	7.05004	7.50065	7.60905	8.46061	8.11091	7.90539	8.75839	7.20501	6.49682	7.53083	6.27648	7.56453	7.58612	7.78212	6.81996	7.583	7.52584	7.77341	7.71245	7.44896	7.84124	7.52754	7.55686	9.18235	8.08007	9.18273	7.52544	7.58535	7.47265	6.88894	7.47879	7.29431	7.49693	7.22734
NFYC	hsa-mir-30e	5.9109	5.8561	6.0148	5.6502	5.5129	5.53	5.3713	5.1636	5.85	5.6473	6.7728	5.732	6.2231	5.3745	5.7175	5.47	5.7784	5.6077	5.64	5.0126	5.5613	5.8481	5.1451	5.2107	5.0912	5.6375	5.7733	5.5247	5.6068	5.4632	5.6717	5.7135	5.5935	5.8111	6.2323	6.1315
HUWE1	hsa-mir-98	7.1206	6.7916	7.0886	6.8484	7.0215	7.0717	6.8365	7.0529	6.6037	7.1421	6.6841	6.9543	7.1004	6.1531	7.2817	6.9547	7.1152	6.8681	6.9692	6.9034	6.9997	6.9077	6.5001	6.8907	7.1246	6.9249	6.9659	6.3389	6.8763	6.3578	6.4287	6.9226	6.6372	7.1963	6.84	6.8204
SMC4L1	hsa-mir-15b	3.0981	2.7364	2.8184	2.8064	3.0864	2.7739	2.8486	3.0895	2.7191	3.0487	2.7969	2.8462	2.8585	3.0921	3.0102	2.8052	3.0003	2.9503	2.8349	2.8149	2.9459	2.7413	2.8652	3.052	3.0914	2.9081	2.8668	2.7472	2.8337	3.1312	3.1292	2.7587	2.9162	2.8305	2.7475	2.771
EGFL7	hsa-mir-126	5.54895	5.77047	5.92001	5.35027	4.28244	6.3319	4.46368	5.11667	6.307	5.44245	6.36533	6.28313	6.11122	5.65121	5.38188	5.27629	5.41711	6.82535	5.22127	5.38168	5.82771	4.6874	5.3221	5.61337	6.03838	5.60069	6.12701	6.14149	6.22825	5.95867	4.97328	5.84554	5.2574	5.33917	6.30971	5.7233
PTK2	hsa-mir-151	8.1278	8.8749	8.5523	9.4583	9.3751	8.5802	8.7048	8.0365	7.9494	7.9453	8.1942	8.2681	8.3426	7.4777	8.0119	8.7512	7.9102	7.4027	9.0548	8.5002	7.9318	8.91	8.5214	9.5875	7.4436	7.9124	8.3026	7.9472	7.8325	6.6557	9.119	8.292	8.7637	8.6115	8.0576	7.8752
ABLIM2	hsa-mir-95	3.92836	3.38816	3.41505	3.4264	3.7082	3.48943	3.59117	3.81463	3.47851	3.95841	3.45366	3.59496	3.67977	3.856	4.08784	3.36275	4.02361	3.90169	3.46814	3.5542	3.7954	3.20518	3.73385	3.46146	4.08585	3.63321	3.69829	3.48319	3.50754	4.21512	3.28924	3.44135	3.42209	3.37765	3.51447	3.51074
WWP2	hsa-mir-140	3.9743	3.976	3.6062	3.874	3.9434	3.6104	3.7601	3.1334	3.5306	3.7335	3.899	3.8259	3.7518	4.0032	3.8052	3.4428	3.7138	3.6861	3.7471	4.0231	3.773	3.711	3.8377	3.959	3.6878	3.6679	3.9369	3.4593	3.6835	3.8011	4.0653	4.1743	4.0417	3.5518	4.1231	4.1297
TLN2	hsa-mir-190	7.3892	7.5751	7.5953	7.2919	7.2853	7.6998	7.2087	7.2872	7.3578	7.6841	7.3285	7.4639	7.4287	7.1883	7.6608	7.6061	7.5991	7.4335	7.678	7.1669	7.633	7.1141	6.8072	6.9501	7.3416	7.1292	7.5411	7.3723	7.4844	7.2381	7.7696	7.6219	7.4957	7.6459	7.257	7.5944
MYH6	hsa-mir-208	2.77615	2.59366	2.55955	2.48344	2.69742	2.60295	2.65401	2.78122	2.59397	2.81457	2.55909	2.65719	2.67034	2.86452	2.85113	2.53706	2.82035	2.78046	2.58426	2.61656	2.77517	2.38966	2.67887	2.57537	2.82149	2.7095	2.68516	2.59087	2.61545	2.78772	2.44958	2.56999	2.50993	2.58371	2.59425	2.59815
GABRA3	hsa-mir-105	2.36664	2.26555	2.25799	2.18663	2.32193	2.24043	2.31981	2.35604	2.23625	2.37679	2.23115	2.28312	2.29839	2.33088	2.46283	2.20759	2.41981	2.34516	2.25002	2.25999	2.35749	2.21836	2.31013	2.239	2.35973	2.3235	2.30652	2.23212	2.24482	2.3432	2.24848	2.24657	2.16343	2.27055	2.25451	2.24808
GPC1	hsa-mir-149	2.8363	2.6264	2.6471	2.5073	2.7708	2.638	2.7172	2.8266	2.6307	2.8679	2.749	2.7217	2.7352	2.8007	2.8931	2.5548	2.8631	2.9822	2.6627	2.6846	2.9698	2.4627	2.7414	2.6455	3.0283	2.7897	2.7379	2.6254	2.6721	2.8824	2.5125	2.6445	2.5264	2.6544	2.6496	2.656
SREBF2	hsa-mir-33	6.3543	6.3715	6.6131	5.6825	6.0985	6.2559	5.5688	5.562	6.3652	6.2787	7.0579	6.5274	6.9269	5.6769	6.2448	6.0432	6.1679	6.1282	6.0959	6.1938	6.0857	6.4327	5.0678	6.1157	6.1371	5.7719	6.3958	5.9468	6.1907	5.8595	5.4194	6.5514	6.1333	6.6883	6.817	6.1626
MCM7	hsa-mir-25	3.9856	4.11	4.2442	4.2639	4.3277	3.7391	4.334	4.1862	3.5302	4.2069	3.9942	4.094	3.8569	4.172	4.1468	4.031	4.0718	4.2196	4.3136	4.1639	4.0931	3.9442	5.1869	5.3362	4.2655	4.1102	4.1051	3.5147	3.9579	4.5697	4.357	3.9491	4.0184	4.0438	3.9718	3.8049
COPZ1	mmu-mir-148b	8.26119	8.28293	8.42324	8.51685	8.48143	8.43085	8.37103	8.14454	8.09192	8.09227	7.81165	8.21639	7.88875	7.28258	7.97044	8.27323	7.54808	7.97228	8.64123	8.52561	8.09675	8.44286	7.52303	8.24824	7.98597	8.28172	8.3278	7.9767	8.18836	7.28787	8.46719	8.47786	8.49348	8.30303	8.09233	8.00833
