# Supplementary material for: microRNA expression in the prefrontal cortex of individuals with schizophrenia and schizoaffective disorder
Source: Genome Biol. 2007 Feb 27;8(2):R27. doi: 10.1186/gb-2007-8-2-r27 (PMC1852419; doi:10.1186/gb-2007-8-2-r27)
Supplement: Additional data file 6 — Putative motifs within regions upstream of some distinguished pre-miRNAs [file gb-2007-8-2-r27-S6.txt]

Listed are segments of nine isolated pri-miRNAs that generate mature miRNAs that in our study were distinguished (downregulated) in schizophrenia.  

Distinguished instances of motifs.  The motifs occur upstream of ssRNA-dsRNA junctions at starts of pre-miRNAs.

>miR-30b
UCUUUCCGAU UGAGUCUU GCCUCAUUUA 
>miR-26b
AGAGAGGGUG UGAGACUU GUCCCAAAGU 
>miR-30a
GCUGUUUGAA UGAGGCUU CAGUACUUUA 
>miR-7-1
UCAAAAUUGA UGAGCCUU UAGAAGGAUC 

>miR-9-1
CUCCACUCGU GUCCCUUC CCUCCUACUC 
>miR-9-3
CUGGACUGAC GUCACUUC CCCGCGGGGC 
>miR-7-3
ACAUUAUGGU GUCUCUUC CAGACUUCGG 
>miR-9-2
UGAAUCAGCU GUCACUUC UAUAGAAUGG 
>miR-30e
CUGCCUUCCC GUCUCUUC UGCCUGCCCC 

The two patterns UGUUUCAAGAUG and UGUUCAAAGAUG are upstream at the same distance (108 bases) of pre-miR-30d and -7-2.  They are of the form UGUUNNAAGAUG; no other instances of UGUUNNAAGAUG occur within 500 b upstream of any human isolated pre-miRNAs.

****

The same motifs with all the bases from motif to junction.  The number in the label (e.g. 111) is the number of bases between the motif and the junction.

>miR-30a 111
UGAGGCUUCAGUACUUUACAGAAUCGUUGCCUGCACAUCUUGGAAACACUUGCUGGGAUUACUUCUUCAGGUUAACCCAACAGAAGGCUAAAGAAGGUAUAUUGCUGUUGACAGUGAG

>miR-30b 98
UGAGUCUUGCCUCAUUUAUGUGAAUGCUGUGCCUGUUCUUUUUUUCAACAGAGUCUUACGUAAAGAACCGUACAAACUUAGUAAAGAGUUUAAGUCCUGCUUUAAA

>miR-30e 447
GUCUCUUCUGCCUGCCCCUCUCCAAAGGUCACACUAGUUGUUUUUUCAGCACCUUGGGUGCAUAUAGCUCUUAAUUGUGAUUGUAAUAGACCUCUGUCCUUUAGAGCUCAUUGUUUUAAGCAUGCAGAUUGCAUGAUUCACUAGGUGCCACUUGGGAAAUUGUGGCAGAAUCUCACAGGAGCAAAGCUGUGCCUUGUUCUGCUUGCUUUGUUAUAUAAAACUUUAUUUUUAAUGAAUUAUUUCAUAGUAUAUUAUCCUUAGAAGCAGUCAUUCAGUGACAGCCAUUCUCCCCAUCCCAGCCUGUAUUAAUAACCAGUCAGAGAAAGUCUAGGAGAAGUGGGCAUCCUAAUGAACAUUUGUAAUUCUGACCCUGCAUGAGGGCCUUUGGAUUAGCAAGCCCUCUGUCACCUCCUUACUAGAGUAGGGUGUGCCUCACUGCGUCUCCGUUCUUUCUG

>miR-26b 106
UGAGACUUGUCCCAAAGUCACACAGAACCUCAAGGGCUUGUGCUGACUCCAAGCCUGCAGAGUGGGCUCCUCCUCUAGGCUCCCCCGUGCUGUGCUCCCUCGCCCCACCCUGCC

>miR-7-1 387
UGAGCCUUUAGAAGGAUCCGAAGAUCGGAUCAUUACCAUUACAGGAACACAGGACCAGAUACAGAAUGCACAGUAUUUGCUGCAGAACAGGUCAGUUUAAGUUUAGCUUUGUGUUAGCUUAUACAUACUAAAACCUUUAAAAAGCUUUUCUUCUCAAUUGAUUUUUUUCUUUUAGAAGCCAUGGUGUCUCAACCUUUUGGGGACCUAACUUCUAAACAUUCUAAUAGUUUGCCUUAAUUUUUCUUCUGCUUUCUUACUAAAAAUGAAGACAUUCAAUACUAAUCUUGCUGGAAGAAGCCUUAACCAAGCAAACUUCUCAUUUCUCUGGUGAAAACUGCUGCCAAAACCACUUGUUAAAAAUUGUACAGAGCCUGUAGAAAAUAUAGAAGAUUCAU

>miR-7-3 391
GUCUCUUCCAGACUUCGGUGAGAAACCUUGUGCCAAGCAUUUUACAUACAUCAUAUCAUGCCAUCUUCAACCCUAGGACAUGGGUGUUACUGUGCCCAUGUGACAUUUGGGGAACCCAAGGCCCUGAGAAAGGCAGAAAAAUAACCCACGCAGGGACUCUCAGCCCACAAGUGAAGCUGUAAGUCAACCCCACCAGUCCAACUCCAAAUCCCAUGUCUCUGACGUGCCUGGGUGGGAGGUGGGCCCUUGGAGAUCAGACCCUGCUUCUCUCCAGGAGAACCGGGAAUGGAAAACAGGGAGGCAGCACAGAGGCAGGAAACUCAGGUGUCAUAGCUUGGCUCAGGUGAGAAGGAGGAGCUGGGCAGGGGUCUCAGACAUGGGGCAGAGGGUGGUGAAGAA

>miR-9-1 102
GUCCCUUCCCUCCUACUCCCGCUGACGGGCGACCGGGAAGCUGCGGAGGUGCUGGCGGCGGCGGCGGCCGGGAGGCUGCGUGGAAGAGGCGGCGACAGCAGCCAGGAGGC

>miR-9-2 461
GUCACUUCUAUAGAAUGGGAUUUUUUUUUCCUUCCUCCUUAACCUGCGCUGGAAAUUGCCGUUGGCUUUAUACAUCUCUAUAGAGAGAGGCUAAAGAGUCUUGCGUGAGAAAGAAGCAAUUUACAAUGCAAAUAGAGGCCUGUGAAGGGACGGAUGCUGCUGCUCACUCGUAACAGCUUGCUGCACCUUAAUAGCUGGUUUUAUUUUCUGAUAUUAAUAGAUGAAUUGUUGGCUAACGCUGCCGGAGAUUACUUGCUGAAAGGAAAAAGAAAAGUUCGGAAUAAACUCUGAAGGCAACAGAUCUCGUUUGGAUGUUUUAGCCGCGCACACACACAAACAGAAACCAGGUCAUAUUUACAUAAAAGGAGGAAUCUUAAGCGCGGCAAGUAUCCUGGACGACCACUCUUCGGUACUGCCAGAAAGGAUCAGGACCUGGAGUCUGGCAAGAGGAAGACAGAGGCCUGUGUGG

>miR-9-3 386
GUCACUUCCCCGCGGGGCGAUUAGCCUGCGAGAGGAGGGCCGGCGGUCCAGUGCGCUGGGGGCGGCCGGGGCGCUCGAGGCUCUCUAAGCGCUCCGCGCGGGUGCCCUACGUGAGCCCCGGGACGCCGUCGAGGCAGGCCGGCAGCGCCGGUGCCAGGACGCACGGAACGGGGAGCAGGGGAGAAAUGCGCCGGGAGGGCGAGGGAGGAAGGGAACUGGGCGGGGGCUGCGGGCCUAGGUGGCGGGAGUCAGCGUGUGCGUGUGUCUGUCCAUCCCCUCUGGCUCUCCGCGUGCGCCCCAGGAUCCGGGCACGGCGUCCGCUCAGGCUCCCGCGCUCGGCAGGCAGCAGCACGUGGAGCCCACGGCGCGGCAGCGGCACUGGCUAAGG
